# Supplementary material for: Mod(mdg4) variants repress telomeric retrotransposon HeT-A by blocking subtelomeric enhancers
Source: Nucleic Acids Res. 2022 Nov 14;50(20):11580–99. doi: 10.1093/nar/gkac1034 (PMC9723646; doi:10.1093/nar/gkac1034)
Supplement: gkac1034_Supplemental_Files [file gkac1034_supplemental_files.zip]

Archive with 7 entries (7 files):
- Supplemental_Information.pdf
- Supplemental_Movie_1.mov
- Supplemental_Movie_2.mov
- Supplemental_Table_1.xlsx
- Supplemental_Table_2.xlsx
- Supplemental_Table_3.xlsx
- Supplemental_Table_4.xlsx
