# Supplementary material for: Mod(mdg4) variants repress telomeric retrotransposon HeT-A by blocking subtelomeric enhancers
Source: Nucleic Acids Res. 2022 Nov 14;50(20):11580–99. doi: 10.1093/nar/gkac1034 (PMC9723646; doi:10.1093/nar/gkac1034)
Supplement: gkac1034_Supplemental_Files [file gkac1034_supplemental_files.zip › Supplemental_Table_2.xlsx]

## Sheet: Sheet1
Supplementary Table 2: Sequences used for reporter assay
Het-A
cttctccgttctacctcaatatatcgcccatgtcccacggatcagacaattctcagattaatacagtcatcattaattcgaagaaattgccctcaaatcaagcagacataagtttaaaaaactcttctggggctgctataaaaattgttaattccctttcacacaagaagaaagagaacacaaacgttaataatgcccaaaaagaccccctctcactcaccaatactactgcaagcacttgtggcgccaaaagcagcatctcagaggggaaattgtcttctcctccgtccacctcacacacatatgaggggaaattactcacaaaacttactcacacacacacagactttagaggcgccaaaacgagcgatgcaatgggaagtttcccctctctctcgc…
HETRP
GTGTGTCATCCATTTCGTTTATTCAGTTTGTTATTTGGTGCGGCGGCGCAGCAAGTACCGATCAACACGACCATTCAAACTTGACTGAAGGGATCTTCTTACATTTCCCTTCTTCAACATATTCTCTAATATCTATACACACTGGCGTTCACTACATTTTCATCTCCCTCTAACACACTATTCTTGACAACCCGATCGGACCTCACGCAGCTGCAGAGGTTGTTCGTGCCTCTGCCGCAGCGCTCGACAGAATTTTACTGAAGGAATCTTCTTACATTTCCCTTCTTCAACATATTCTCTAATATCTATACACACTGGCGTTCACTACATTGTCATCTCCCTCTAACACACTATTCTTGACAACCCAATCGGACCTCACTCAGCTGCAGAGGCTGTTCG…
