# Supplementary material for: Mod(mdg4) variants repress telomeric retrotransposon HeT-A by blocking subtelomeric enhancers
Source: Nucleic Acids Res. 2022 Nov 14;50(20):11580–99. doi: 10.1093/nar/gkac1034 (PMC9723646; doi:10.1093/nar/gkac1034)
Supplement: gkac1034_Supplemental_Files [file gkac1034_supplemental_files.zip › Supplemental_Table_3.xlsx]

## Sheet: Fig. S3E
Supplemental Table 3: Analysis of RNA-Seq
result of statistical test by edge between Wildtype and Mod(mdg4) RN1-2/RN1-2 (Fig. S3E)
Flybase ID	logFC	logCPM	F	PValue	FDR
FBgn0032869	11.3992	3.24095	297.587	2e-05	0.00417989
FBgn0284228	9.48738	5.12041	306.679	7.69e-07	0.00071542
FBgn0263219	8.8782	4.86779	768.768	3.69e-08	0.00030882
FBgn0035311	8.87158	0.805887	126.189	0.00014349	0.00905896
FBgn0052318	8.14054	3.61655	95.5493	3.32e-05	0.00528428
FBgn0032856	8.06009	1.85675	90.7478	3.91e-05	0.00528428
FBgn0260393	7.99246	0.0149641	50.2372	0.00112108	0.0195058
FBgn0030666	7.37326	4.6403	152.21	7.53e-06	0.00350061
FBgn0040076	7.2844	-0.600289	72.1449	0.00050539	0.0134273
FBgn0035861	7.19388	-0.679935	69.0093	0.00055783	0.0141129
FBgn0037726	6.74704	2.52142	204.563	2.89e-06	0.00186106
FBgn0262104	6.48604	1.97082	28.5163	0.0012432	0.0203199
FBgn0265416	6.20811	2.00269	146.128	8.59e-06	0.00356829
FBgn0052625	5.31251	4.73377	272.42	1.13e-06	0.00091949
FBgn0264791	5.15083	0.53475	50.9636	0.00023094	0.0102787
FBgn0035312	5.1284	3.87939	162.072	6.15e-06	0.00302708
FBgn0034470	5.11357	0.350431	50.9943	0.00023052	0.0102787
FBgn0050037	5.07497	1.57205	17.8933	0.00430098	0.0353547
FBgn0260767	5.03289	3.89106	57.156	0.00016336	0.00949577
FBgn0262598	5.02076	1.66646	21.9585	0.00252905	0.0269419
FBgn0262101	4.91422	0.796818	18.6393	0.00387609	0.0332788
FBgn0030667	4.82975	1.62515	37.5835	0.0005674	0.0142173
FBgn0042178	4.78306	5.81791	106.554	2.36e-05	0.00447972
FBgn0030156	4.77036	0.406039	30.181	0.00106095	0.0188591
FBgn0039232	4.745	2.4093	116.097	1.79e-05	0.00417923
FBgn0001321	4.52115	2.92589	96.2242	3.25e-05	0.00528428
FBgn0031365	4.30386	-0.0163526	32.6303	0.00085115	0.0171552
FBgn0037186	4.25477	5.24152	609.977	7.95e-08	0.00033272
FBgn0050036	4.23762	-0.808236	17.4407	0.00458868	0.036657
FBgn0261269	4.21918	1.84638	82.2552	5.32e-05	0.00585849
FBgn0259111	4.17484	4.63941	117.004	1.75e-05	0.00417923
FBgn0031801	4.16033	3.16837	19.3955	0.00349946	0.0320351
FBgn0040351	4.11953	2.68997	51.9446	0.00021808	0.0102787
FBgn0267485	4.10032	2.82812	74.8534	7.14e-05	0.00644851
FBgn0266945	4.09758	1.44496	18.61	0.0038917	0.0333023
FBgn0266710	4.09275	-0.908926	17.8215	0.00434502	0.0355459
FBgn0039704	4.08848	3.90308	72.8581	7.76e-05	0.00690795
FBgn0028645	4.0245	1.00152	33.4934	0.0007902	0.0164098
FBgn0037916	4.01863	-0.283632	13.6282	0.00838119	0.0497462
FBgn0052814	3.93545	2.02039	37.6279	0.00056546	0.0142173
FBgn0038353	3.82978	2.89191	19.482	0.00345947	0.0317808
FBgn0035427	3.80017	3.22662	71.9887	8.05e-05	0.00702012
FBgn0033785	3.7232	4.40858	376.729	3.91e-07	0.00064922
FBgn0052364	3.69513	3.71874	42.6191	0.000393	0.0122221
FBgn0037915	3.65662	0.120514	66.2045	0.00010427	0.00772213
FBgn0046776	3.60321	5.36642	99.1934	2.95e-05	0.00504556
FBgn0037513	3.56917	4.15234	77.5795	6.38e-05	0.00616628
FBgn0036612	3.50729	1.72186	24.784	0.00182785	0.0235266
FBgn0284229	3.47071	2.1169	41.0805	0.00043782	0.0126551
FBgn0000658	3.45707	-0.442757	34.628	0.00071842	0.0156896
FBgn0264911	3.42854	-0.0706223	28.0815	0.00129739	0.0206568
FBgn0001311	3.41611	0.48531	48.9202	0.00026106	0.010607
FBgn0264907	3.39975	-0.487086	28.9677	0.00119	0.0198784
FBgn0033799	3.35543	2.78707	86.0584	4.62e-05	0.00544422
FBgn0286204	3.31881	1.51635	25.5233	0.00168736	0.0229397
FBgn0037972	3.30445	1.58331	77.9794	6.28e-05	0.00616628
FBgn0042696	3.2792	1.21927	19.6644	0.00337704	0.0315059
FBgn0285991	3.26966	8.1615	324.332	6.4e-07	0.00066968
FBgn0263397	3.26638	4.2407	126.808	1.35e-05	0.00417923
FBgn0003090	3.1711	2.61478	119.862	1.62e-05	0.00417923
FBgn0035154	3.15876	-0.460498	31.6952	0.00092426	0.01754
FBgn0267472	3.14204	2.90438	63.6028	0.00011792	0.00824503
FBgn0085452	3.09442	0.550613	36.0309	0.00064095	0.0151601
FBgn0039419	3.05209	6.15296	28.6918	0.00122215	0.0201341
FBgn0031053	3.02927	4.12515	121.868	1.54e-05	0.00417923
FBgn0032946	2.95201	1.97204	19.2226	0.00358121	0.0323577
FBgn0002306	2.92985	2.57928	48.7323	0.00026408	0.010607
FBgn0038012	2.9247	0.374576	25.6366	0.00166708	0.0228765
FBgn0033502	2.91451	0.295851	16.723	0.0050984	0.0382921
FBgn0037742	2.90614	2.07884	34.8241	0.00070689	0.0156896
FBgn0003285	2.87851	1.22981	39.9776	0.0004741	0.0130949
FBgn0259140	2.83182	1.62518	39.2178	0.00050139	0.0133636
FBgn0053774	2.83091	2.86471	29.2096	0.0011627	0.0196977
FBgn0004865	2.79089	0.960983	18.8446	0.00376881	0.0329566
FBgn0030593	2.7814	4.45436	34.6576	0.00071666	0.0156896
FBgn0038734	2.76955	-0.284608	27.5787	0.00136398	0.0208811
FBgn0034352	2.74211	0.698671	17.6926	0.00442561	0.035994
FBgn0267505	2.74139	8.44089	14.6519	0.00705089	0.0449763
FBgn0039467	2.7267	2.37158	40.6717	0.00045083	0.0127127
FBgn0020493	2.69957	5.5683	357.327	4.65e-07	0.00064922
FBgn0037751	2.67217	1.29901	32.5469	0.00085736	0.0171958
FBgn0040333	2.65889	-0.35903	25.0258	0.00178028	0.0234156
FBgn0015040	2.65179	3.54937	120.301	1.6e-05	0.00417923
FBgn0262352	2.58334	0.463913	16.8709	0.00498755	0.0379117
FBgn0039257	2.5577	1.55747	21.1227	0.00280192	0.028389
FBgn0264617	2.55323	1.33224	29.4045	0.0011413	0.0196154
FBgn0028369	2.55009	0.477282	17.7826	0.00436913	0.0356734
FBgn0039316	2.54725	0.102425	14.6986	0.00699702	0.0448721
FBgn0051525	2.52651	0.990613	21.811	0.00257459	0.027137
FBgn0266178	2.49667	0.889285	23.0093	0.00223303	0.0253572
FBgn0033113	2.47665	0.850975	16.8072	0.00503488	0.0379954
FBgn0038912	2.44819	2.65469	57.1528	0.00016339	0.00949577
FBgn0036368	2.44778	5.18071	22.1334	0.00247638	0.0267924
FBgn0004575	2.43009	-0.420929	22.0407	0.00250413	0.0268336
FBgn0029843	2.40332	2.05514	20.8345	0.00290483	0.0289756
FBgn0085434	2.36131	4.87312	58.521	0.00015205	0.009155
FBgn0032235	2.35202	0.361525	16.2364	0.00548653	0.0395834
FBgn0040507	2.3416	2.0835	18.9117	0.0037346	0.0328977
FBgn0036481	2.31761	1.42203	17.1152	0.00481117	0.0372672
FBgn0039938	2.30016	3.33337	46.9186	0.0002957	0.010854
FBgn0036821	2.28799	2.71165	34.5094	0.00072552	0.0156896
FBgn0033257	2.2614	1.30455	25.5849	0.0016763	0.0228765
FBgn0032647	2.25861	0.031948	23.8236	0.00203398	0.0244955
FBgn0031258	2.2398	4.67037	43.08	0.00038075	0.0121709
FBgn0036834	2.21435	0.644459	27.2438	0.00141079	0.0213506
FBgn0024183	2.20949	8.03127	115.845	1.81e-05	0.00417923
FBgn0036118	2.19434	2.44544	48.416	0.00026926	0.010662
FBgn0035379	2.19312	-0.57996	15.0936	0.0065619	0.043364
FBgn0260943	2.1727	2.17493	44.0145	0.00035738	0.0118219
FBgn0040942	2.16243	1.25963	24.8475	0.00181519	0.0234797
FBgn0054056	2.15846	-0.195886	26.5557	0.00151376	0.0219942
FBgn0027341	2.15669	2.03693	24.8699	0.00181076	0.0234733
FBgn0032775	2.15033	5.21353	92.1878	3.72e-05	0.00528428
FBgn0263414	2.14381	1.53417	26.2973	0.00155495	0.0221836
FBgn0036857	2.13463	3.32856	51.412	0.00022494	0.0102787
FBgn0035574	2.11789	4.38374	45.4288	0.00032545	0.0114984
FBgn0034145	2.09902	3.5502	15.3611	0.00628714	0.0425888
FBgn0003950	2.09335	3.46981	70.1003	8.74e-05	0.00710338
FBgn0262867	2.0822	1.39439	17.8484	0.00432849	0.03548
FBgn0264790	2.07987	2.05933	23.9042	0.00201555	0.0244955
FBgn0051176	2.07438	1.1173	17.3813	0.00462824	0.0367145
FBgn0085376	2.01162	5.26236	67.63	9.77e-05	0.00749763
FBgn0039101	2.0025	0.748648	14.8962	0.0067748	0.0440071
FBgn0051436	1.99588	0.83423	15.8671	0.00580707	0.0410333
FBgn0022702	1.98448	6.24552	78.2205	6.22e-05	0.00616628
FBgn0262509	1.97635	2.69884	19.0347	0.00367291	0.0327633
FBgn0003866	1.95878	2.36383	22.1742	0.0024643	0.0267493
FBgn0038098	1.95867	4.43524	53.735	0.00019691	0.00992752
FBgn0036121	1.94514	3.40446	50.9241	0.00023148	0.0102787
FBgn0034999	1.94282	5.51597	16.383	0.00536561	0.039148
FBgn0036648	1.92986	4.84252	328.135	6.16e-07	0.00066968
FBgn0034706	1.92101	3.27816	29.5696	0.00112357	0.0195086
FBgn0000448	1.91502	2.45011	13.9751	0.0078963	0.0481471
FBgn0039094	1.90649	5.11077	104.865	2.48e-05	0.00460772
FBgn0036504	1.90327	2.91495	14.4627	0.00727481	0.0458785
FBgn0024366	1.8884	2.89373	32.1537	0.00088743	0.0173651
FBgn0036765	1.883	4.51982	140.135	9.82e-06	0.00357403
FBgn0038610	1.88299	5.85703	38.1519	0.00054323	0.0139354
FBgn0034985	1.87437	1.1696	16.6362	0.00516496	0.0385254
FBgn0027600	1.87298	3.27671	24.6196	0.00186113	0.0236098
FBgn0035855	1.87058	-0.68674	15.4624	0.006187	0.0423031
FBgn0027654	1.83975	2.25956	16.873	0.00498595	0.0379117
FBgn0031999	1.83924	1.21915	21.8004	0.00257792	0.0271379
FBgn0026255	1.83873	-0.0380605	18.272	0.00407813	0.0342669
FBgn0263705	1.82861	4.35299	19.9374	0.00325842	0.0310181
FBgn0036620	1.8051	4.11389	17.0589	0.00485109	0.0374527
FBgn0029002	1.80432	5.07408	54.6575	0.00018705	0.0096639
FBgn0033917	1.79847	7.07589	59.5497	0.0001442	0.00905896
FBgn0032618	1.7944	3.86641	31.6398	0.00092884	0.017587
FBgn0051373	1.79324	4.40181	41.9141	0.00041276	0.0124682
FBgn0004581	1.78584	0.640882	16.7626	0.00506841	0.0381796
FBgn0033960	1.78241	1.88494	39.4351	0.00049338	0.0133493
FBgn0025111	1.7814	1.42873	15.9972	0.00569145	0.0405032
FBgn0028622	1.77563	4.60342	79.0158	6.03e-05	0.00616628
FBgn0027575	1.77399	2.51049	31.0248	0.00098177	0.0181779
FBgn0000108	1.77152	1.06159	23.2394	0.0021743	0.0252308
FBgn0052791	1.74789	3.68043	22.0598	0.00249837	0.0268062
FBgn0037750	1.74395	1.02095	22.3636	0.00240921	0.026391
FBgn0259108	1.74171	1.52004	16.5241	0.00525252	0.0390047
FBgn0036734	1.73679	7.026	145.699	8.67e-06	0.00356829
FBgn0000158	1.73141	6.50748	137.042	1.06e-05	0.00367949
FBgn0266889	1.72505	-0.110222	17.1248	0.00480446	0.0372646
FBgn0013279	1.70861	3.04489	21.1036	0.00280858	0.028422
FBgn0032253	1.70529	0.864217	20.928	0.00287091	0.0287744
FBgn0028740	1.70338	-0.281876	14.2716	0.00751049	0.0465595
FBgn0029881	1.7021	5.00205	116.629	1.77e-05	0.00417923
FBgn0037973	1.6929	3.27668	31.7646	0.00091856	0.0175112
FBgn0031275	1.69171	0.705326	16.26	0.00546682	0.0395435
FBgn0033483	1.67697	3.90875	58.9294	0.00014887	0.00905896
FBgn0266418	1.6677	5.26219	86.1603	4.6e-05	0.00544422
FBgn0264721	1.65999	0.661066	20.2628	0.00312403	0.030261
FBgn0052069	1.65488	3.35822	46.0359	0.00031288	0.0112938
FBgn0053970	1.63481	3.02712	13.7452	0.00821337	0.0490023
FBgn0029974	1.62198	0.300778	16.4143	0.00534029	0.0390331
FBgn0033809	1.61724	1.2331	18.1241	0.00416336	0.0346447
FBgn0023507	1.58958	5.5438	19.6633	0.00337753	0.0315059
FBgn0029603	1.56924	3.32294	40.5066	0.00045623	0.0127358
FBgn0036199	1.56213	6.92787	114.035	1.9e-05	0.00417923
FBgn0263111	1.56165	2.85817	18.7667	0.00380903	0.033042
FBgn0040551	1.55459	1.90077	26.5772	0.00151039	0.0219942
FBgn0265362	1.54991	2.95917	34.1512	0.00074751	0.0159183
FBgn0035264	1.53477	2.13869	15.5056	0.00614493	0.0421532
FBgn0013278	1.51055	3.38453	27.0326	0.0014414	0.0215028
FBgn0284435	1.50911	4.03558	24.5154	0.00188266	0.0238005
FBgn0027611	1.50298	6.42413	48.1181	0.00027427	0.0106961
FBgn0265487	1.5026	3.89608	18.6643	0.00386281	0.0332249
FBgn0036116	1.50079	4.22818	14.982	0.00668116	0.0438202
FBgn0036824	1.49715	8.33679	62.4785	0.00012454	0.0086136
FBgn0034225	1.48554	4.7998	20.9746	0.00285418	0.0286754
FBgn0261545	1.47734	4.34303	36.7418	0.00060582	0.0146429
FBgn0052813	1.47411	3.0319	45.5023	0.00032389	0.0114984
FBgn0086265	1.46593	7.65354	33.849	0.00076674	0.0160822
FBgn0283680	1.46453	2.80624	27.1723	0.00142107	0.021454
FBgn0029723	1.45665	5.06174	41.6748	0.00041976	0.0124682
FBgn0004396	1.44813	4.74318	16.4375	0.00532161	0.0390331
FBgn0033928	1.43187	3.04478	39.4639	0.00049234	0.0133493
FBgn0004003	1.42981	3.71514	25.1091	0.00176427	0.023351
FBgn0029830	1.4179	2.72832	20.3017	0.00310842	0.0302141
FBgn0003980	1.41249	10.4706	26.2821	0.00155741	0.0221836
FBgn0267758	1.39509	0.710031	14.4027	0.00734773	0.0460482
FBgn0036294	1.39326	5.67744	21.0111	0.0028412	0.0286189
FBgn0039941	1.38595	2.39447	17.4945	0.00455316	0.0365147
FBgn0266005	1.3667	5.27804	21.2783	0.00274832	0.0280839
FBgn0000274	1.3631	2.10983	15.671	0.00598731	0.041687
FBgn0040259	1.35901	6.33145	142.159	9.38e-06	0.00356829
FBgn0030598	1.35428	4.46743	58.8636	0.00014938	0.00905896
FBgn0004047	1.35325	10.1769	26.4065	0.00153737	0.0221836
FBgn0003082	1.35045	6.3015	70.324	8.66e-05	0.00710338
FBgn0261549	1.34522	4.12675	26.2069	0.0015697	0.022244
FBgn0267041	1.34169	3.49435	35.4984	0.00066902	0.0155528
FBgn0265276	1.33368	4.68543	37.1779	0.00058551	0.0144671
FBgn0259818	1.33173	1.9918	17.195	0.00475538	0.0369731
FBgn0016715	1.3315	2.57735	19.9129	0.00326884	0.0310181
FBgn0262866	1.31915	3.75966	57.5472	0.00016001	0.00943051
FBgn0259175	1.29943	2.84344	15.4051	0.00624339	0.0425102
FBgn0004797	1.29216	5.34129	27.1458	0.00142489	0.021454
FBgn0030554	1.29195	5.55469	189.763	3.69e-06	0.00220573
FBgn0013681	1.28986	3.68229	27.3015	0.00140258	0.0212664
FBgn0041629	1.28625	5.56424	125.046	1.41e-05	0.00417923
FBgn0062413	1.2859	3.52761	41.7848	0.00041652	0.0124682
FBgn0003979	1.27575	11.7875	22.0099	0.00251341	0.0268642
FBgn0001234	1.27181	7.21765	42.4933	0.00039644	0.0122428
FBgn0261565	1.27052	4.37692	32.1871	0.00088482	0.0173651
FBgn0038547	1.26386	2.03123	18.8971	0.00374198	0.0328977
FBgn0045842	1.25855	3.57307	59.8317	0.00014214	0.00905896
FBgn0261975	1.25298	5.70433	44.3988	0.00034832	0.0117931
FBgn0037525	1.2478	5.2749	17.3164	0.00467205	0.0367647
FBgn0000346	1.24294	3.6953	19.4976	0.00345232	0.0317699
FBgn0035473	1.24114	7.78179	100.735	2.81e-05	0.00501002
FBgn0037548	1.23728	3.71093	27.0689	0.00143609	0.0215002
FBgn0283451	1.23059	5.0497	23.2685	0.00216702	0.0252308
FBgn0011206	1.22845	3.57859	34.0537	0.00075364	0.015946
FBgn0266756	1.22273	5.54484	47.3087	0.0002885	0.0107309
FBgn0000504	1.2218	1.51373	13.8501	0.00806676	0.0487442
FBgn0002926	1.17376	7.05309	18.7582	0.00381347	0.033042
FBgn0040600	1.17127	2.75292	17.2138	0.00474231	0.0369711
FBgn0029835	1.16818	3.12994	17.5217	0.00453539	0.0364715
FBgn0031663	1.16717	5.67933	63.7747	0.00011695	0.00824503
FBgn0033153	1.16358	3.80075	19.1169	0.00363243	0.032548
FBgn0037016	1.16212	4.75803	25.9754	0.00160832	0.0226599
FBgn0035160	1.16188	5.0707	25.6166	0.00167063	0.0228765
FBgn0004583	1.15235	4.83636	49.8227	0.00024716	0.0103944
FBgn0030876	1.14951	3.22821	21.5763	0.00264934	0.027475
FBgn0031948	1.14445	4.02877	25.0759	0.00177063	0.0233589
FBgn0038804	1.14158	4.29192	47.6506	0.00028237	0.0107309
FBgn0003257	1.13431	7.72216	58.1744	0.00015483	0.00918962
FBgn0011705	1.13377	6.91526	70.295	8.67e-05	0.00710338
FBgn0035534	1.12216	4.88155	84.4889	4.89e-05	0.00568706
FBgn0263510	1.11946	6.82602	45.3561	0.00032699	0.0114984
FBgn0052056	1.11791	6.87428	74.7512	7.17e-05	0.00644851
FBgn0031265	1.11609	5.83968	44.5234	0.00034544	0.0117931
FBgn0038419	1.11292	4.30892	63.6123	0.00011786	0.00824503
FBgn0039241	1.1035	7.49803	47.5838	0.00028356	0.0107309
FBgn0036714	1.08823	5.98722	37.0599	0.00059092	0.0144839
FBgn0085412	1.08304	4.08772	18.0611	0.00420032	0.0348044
FBgn0051320	1.08297	4.21914	45.1995	0.00033036	0.011526
FBgn0035702	1.08028	2.9299	23.1937	0.0021858	0.0252308
FBgn0039776	1.07792	5.55674	14.5973	0.00711453	0.0452317
FBgn0003983	1.06795	10.6505	15.1566	0.00649584	0.0432144
FBgn0016926	1.06587	7.70428	19.0925	0.00364435	0.0325502
FBgn0038490	1.05621	3.13573	14.3655	0.00739351	0.0461419
FBgn0031008	1.05286	7.29914	32.9529	0.00082767	0.0169582
FBgn0032298	1.05107	6.11211	27.3926	0.00138974	0.0211854
FBgn0029148	1.04929	7.45379	58.3262	0.0001536	0.00918223
FBgn0042175	1.04163	7.16803	15.2926	0.00635605	0.042814
FBgn0024194	1.03262	5.87643	69.4805	8.99e-05	0.00719046
FBgn0035591	1.03023	5.14642	79.9503	5.81e-05	0.00616628
FBgn0038146	1.02758	6.95431	42.1307	0.00040655	0.0124177
FBgn0029823	1.01933	8.71558	113.124	1.95e-05	0.00417923
FBgn0036152	1.00781	7.05028	42.5711	0.00039431	0.0122221
FBgn0260933	1.00608	2.50949	14.4252	0.00732034	0.0459595
FBgn0033548	0.996659	5.28751	32.3786	0.00087007	0.0172959
FBgn0284221	0.991804	5.15188	76.9492	6.55e-05	0.00616628
FBgn0263916	0.989866	7.26184	32.3334	0.00087352	0.0173234
FBgn0012034	0.986889	7.59599	14.951	0.00671485	0.0439379
FBgn0034528	0.983173	6.71998	143.049	9.19e-06	0.00356829
FBgn0034893	0.977128	4.95884	49.0271	0.00025936	0.010607
FBgn0016694	0.976313	4.77196	14.8891	0.00678266	0.0440071
FBgn0052099	0.970467	3.42334	20.6196	0.00298479	0.0293923
FBgn0052195	0.96828	3.2997	16.1909	0.00552473	0.0397337
FBgn0010222	0.965953	5.47613	31.4892	0.00094145	0.0177455
FBgn0019938	0.960389	7.7226	39.684	0.00048441	0.0133126
FBgn0025885	0.957007	7.60029	56.3077	0.00017094	0.00959365
FBgn0034564	0.950365	5.24721	13.8785	0.00802761	0.0486834
FBgn0010287	0.940726	4.06076	35.5951	0.0006638	0.0154979
FBgn0034709	0.939638	6.14898	14.0923	0.00774079	0.0475644
FBgn0031877	0.93627	3.87928	29.1423	0.00117021	0.0197053
FBgn0021874	0.927646	5.70647	35.4583	0.00067119	0.0155601
FBgn0038964	0.925084	8.77723	55.3639	0.00017992	0.0096639
FBgn0263258	0.924396	5.233	30.8462	0.00099787	0.0183946
FBgn0034879	0.923432	6.69854	67.1043	0.00010003	0.00754154
FBgn0020415	0.921065	6.17516	22.782	0.00229308	0.0257595
FBgn0011824	0.91932	6.65469	47.6811	0.00028184	0.0107309
FBgn0002778	0.916674	7.00325	44.3082	0.00035043	0.0117931
FBgn0052448	0.915589	2.9722	16.0299	0.00566287	0.0403685
FBgn0035541	0.913615	6.45664	33.6839	0.00077751	0.0162675
FBgn0051522	0.913588	5.18383	14.3851	0.00736932	0.046061
FBgn0004569	0.910449	2.87213	13.9704	0.0079027	0.0481471
FBgn0010039	0.906923	5.10725	38.8659	0.00051473	0.0136008
FBgn0026593	0.90564	3.90317	22.7674	0.002297	0.0257689
FBgn0036342	0.903492	5.09927	63.6352	0.00011773	0.00824503
FBgn0051687	0.896579	5.22806	28.2113	0.0012809	0.0206568
FBgn0034354	0.895398	4.63832	39.2522	0.00050011	0.0133636
FBgn0033557	0.8938	6.3362	162.804	6.06e-06	0.00302708
FBgn0086447	0.893711	4.44001	31.2964	0.00095793	0.0178949
FBgn0032805	0.888079	3.35054	18.7319	0.00382719	0.033042
FBgn0261016	0.881448	9.21414	34.5189	0.00072495	0.0156896
FBgn0030611	0.87686	4.88988	43.334	0.00037421	0.0120916
FBgn0035630	0.875616	10.27	40.8985	0.00044355	0.0126551
FBgn0030481	0.875193	6.69619	70.7741	8.49e-05	0.00710338
FBgn0024556	0.871191	8.24955	51.0212	0.00023016	0.0102787
FBgn0039830	0.867876	11.0937	44.2625	0.0003515	0.0117931
FBgn0263772	0.867772	4.4289	21.7517	0.00259322	0.027221
FBgn0040623	0.864155	5.29928	23.8011	0.00203916	0.0244955
FBgn0262624	0.863208	5.23035	14.7565	0.00693087	0.0446324
FBgn0030968	0.855589	4.69841	32.1765	0.00088565	0.0173651
FBgn0032149	0.850839	4.14878	16.2737	0.00545543	0.0394953
FBgn0031228	0.846509	6.34167	27.5286	0.00137085	0.0209356
FBgn0051548	0.844279	6.19471	34.559	0.00072254	0.0156896
FBgn0038455	0.841902	4.02352	19.5373	0.0034342	0.0317578
FBgn0032053	0.836425	5.35006	28.3721	0.00126083	0.0204495
FBgn0014455	0.835288	9.7426	93.4917	3.56e-05	0.00528428
FBgn0000566	0.835082	7.91548	131.858	1.19e-05	0.00384343
FBgn0052205	0.83496	3.94361	22.5037	0.00236948	0.0261267
FBgn0044030	0.834536	4.77989	19.8607	0.0032912	0.0310181
FBgn0032620	0.833195	6.18555	89.8364	4.04e-05	0.00528428
FBgn0034390	0.832711	7.99877	45.8929	0.00031578	0.0112938
FBgn0029831	0.832157	4.87192	27.8116	0.0013326	0.0207045
FBgn0030720	0.831062	7.60431	109.519	2.16e-05	0.00430149
FBgn0033357	0.827373	6.47102	18.3245	0.00404839	0.0340855
FBgn0003278	0.825672	6.7183	48.6822	0.00026489	0.010607
FBgn0030551	0.825017	8.61576	86.4906	4.55e-05	0.00544422
FBgn0052278	0.822731	5.81787	21.4115	0.00270348	0.0277273
FBgn0085346	0.820821	5.28231	54.7382	0.00018621	0.0096639
FBgn0031766	0.817376	3.88529	26.3616	0.00154457	0.0221836
FBgn0038803	0.815888	5.73542	23.1622	0.00219376	0.0252308
FBgn0024558	0.815874	7.91774	59.1621	0.00014709	0.00905896
FBgn0033471	0.815294	6.59342	48.9716	0.00026024	0.010607
FBgn0035194	0.813529	4.19678	20.0216	0.00322293	0.03091
FBgn0036135	0.810488	5.79168	42.3286	0.00040099	0.0122926
FBgn0030218	0.810366	4.76933	18.8415	0.0037704	0.0329566
FBgn0284256	0.806705	8.19371	51.6788	0.00022147	0.0102787
FBgn0262952	0.806148	7.8334	14.6567	0.00704531	0.044975
FBgn0010470	0.801986	6.58369	19.2926	0.0035478	0.0322384
FBgn0033741	0.801262	8.50926	63.8788	0.00011636	0.00824503
FBgn0033169	0.799114	5.92082	121.11	1.57e-05	0.00417923
FBgn0086251	0.797536	7.72283	34.3359	0.00073606	0.0158357
FBgn0027843	0.796802	5.8341	87.8187	4.33e-05	0.00533482
FBgn0032430	0.796475	5.68106	19.3323	0.00352906	0.0321729
FBgn0023212	0.794373	6.71566	72.3401	7.93e-05	0.00698791
FBgn0286786	0.792657	8.74592	21.9081	0.0025445	0.0270007
FBgn0022288	0.790708	7.68274	47.213	0.00029024	0.010748
FBgn0050185	0.789847	5.85222	92.908	3.63e-05	0.00528428
FBgn0053051	0.786082	4.52765	15.235	0.00641478	0.0429225
FBgn0038808	0.785205	5.38374	49.3546	0.00025424	0.0105507
FBgn0035335	0.783592	5.11491	27.602	0.00136079	0.0208811
FBgn0040389	0.782281	5.52305	35.1258	0.00068961	0.0156095
FBgn0036814	0.7821	7.79783	26.28	0.00155776	0.0221836
FBgn0003401	0.78208	6.12711	28.779	0.00121187	0.0200437
FBgn0000053	0.781785	7.59708	39.3204	0.00049759	0.0133636
FBgn0033485	0.774117	6.5832	78.8995	6.06e-05	0.00616628
FBgn0003062	0.773874	8.28732	28.4569	0.00125042	0.0203199
FBgn0052174	0.772622	3.83058	18.8325	0.003775	0.0329566
FBgn0266452	0.772128	7.41379	61.5512	0.00013036	0.00879841
FBgn0011227	0.765365	5.75945	30.3624	0.00104325	0.0187359
FBgn0038828	0.764568	4.67743	37.4208	0.00057458	0.0143538
FBgn0028744	0.764388	7.35872	56.2171	0.00017178	0.00959365
FBgn0037723	0.763122	7.22718	35.1775	0.0006867	0.0156095
FBgn0259705	0.762083	4.63947	19.0252	0.00367764	0.0327633
FBgn0000447	0.760302	7.17811	28.176	0.00128537	0.0206568
FBgn0022069	0.759257	7.94855	88.3544	4.25e-05	0.00533482
FBgn0035432	0.755696	7.14487	90.0501	4.01e-05	0.00528428
FBgn0003885	0.754637	7.93432	24.3713	0.00191293	0.0239302
FBgn0051674	0.753761	3.09167	13.9192	0.00797201	0.0484164
FBgn0036030	0.752452	8.54095	29.2143	0.00116218	0.0196977
FBgn0021995	0.749947	7.33398	55.5984	0.00017763	0.0096639
FBgn0033375	0.74902	4.85932	22.29	0.00243043	0.0265434
FBgn0023542	0.74838	6.69873	28.7267	0.00121802	0.0201057
FBgn0260648	0.745612	5.13811	32.1152	0.00089045	0.0173651
FBgn0030373	0.745413	5.04062	16.6882	0.00512489	0.0383977
FBgn0032350	0.744023	8.48116	33.4028	0.00079632	0.0164961
FBgn0064116	0.743774	6.24832	20.6092	0.00298875	0.0293923
FBgn0064117	0.743774	6.24832	20.6092	0.00298875	0.0293923
FBgn0039233	0.738553	6.16808	94.7885	3.41e-05	0.00528428
FBgn0004926	0.737959	8.38573	44.1086	0.00035513	0.0117941
FBgn0050349	0.73619	7.62906	54.7098	0.00018651	0.0096639
FBgn0039305	0.735131	5.70973	40.9027	0.00044342	0.0126551
FBgn0029648	0.735077	4.27347	17.4184	0.00460348	0.036657
FBgn0025674	0.734919	7.58713	99.6111	2.92e-05	0.00504556
FBgn0036117	0.733176	5.19264	56.1984	0.00017195	0.00959365
FBgn0264979	0.732929	6.03878	24.2295	0.00194334	0.0241303
FBgn0031494	0.732882	4.10523	24.6158	0.00186193	0.0236098
FBgn0037439	0.731868	6.42043	30.587	0.00102186	0.0186723
FBgn0267795	0.730845	7.87915	70.9355	8.43e-05	0.00710338
FBgn0032595	0.72946	4.20551	19.389	0.00350247	0.0320351
FBgn0040237	0.727534	6.82297	26.9903	0.00144763	0.0215224
FBgn0037350	0.726139	4.27915	24.896	0.00180561	0.0234733
FBgn0032919	0.723772	7.59402	63.5493	0.00011822	0.00824503
FBgn0038387	0.722434	5.6886	77.7821	6.33e-05	0.00616628
FBgn0029929	0.721687	6.63157	26.745	0.00148449	0.0218032
FBgn0040078	0.720967	7.57819	55.9327	0.00017444	0.0096639
FBgn0032513	0.71943	6.48369	31.8478	0.00091178	0.0174597
FBgn0260468	0.718259	5.98235	59.3357	0.00014579	0.00905896
FBgn0052594	0.718054	5.14944	24.474	0.00189129	0.0238579
FBgn0016685	0.715912	9.58011	24.173	0.00195564	0.0242112
FBgn0015527	0.714301	7.80115	66.5944	0.0001024	0.00765168
FBgn0035247	0.71354	5.02949	30.3655	0.00104294	0.0187359
FBgn0037121	0.712872	5.68173	29.9187	0.00108724	0.0191159
FBgn0035524	0.712701	7.06355	76.9171	6.56e-05	0.00616628
FBgn0039765	0.709653	4.35656	18.0187	0.00422551	0.034875
FBgn0031040	0.709023	6.03459	71.72	8.15e-05	0.00702862
FBgn0260456	0.708141	6.6576	79.2038	5.99e-05	0.00616628
FBgn0261266	0.707814	4.80215	40.8286	0.00044578	0.0126551
FBgn0038307	0.705575	6.29943	47.5355	0.00028442	0.0107309
FBgn0035063	0.704823	5.47098	37.0389	0.00059189	0.0144839
FBgn0001220	0.704758	9.037	51.0603	0.00022963	0.0102787
FBgn0037543	0.702943	5.12298	22.8364	0.0022785	0.0256646
FBgn0031357	0.701519	4.74708	14.4364	0.00730669	0.0459082
FBgn0033781	0.700753	5.34234	35.1644	0.00068744	0.0156095
FBgn0037926	0.700417	6.64501	32.1414	0.00088839	0.0173651
FBgn0260779	0.697364	5.0545	37.1739	0.00058569	0.0144671
FBgn0263740	0.695971	8.85099	36.2677	0.00062897	0.0149957
FBgn0000052	0.694596	8.00717	50.8971	0.00023185	0.0102787
FBgn0037135	0.693078	9.54582	59.0219	0.00014816	0.00905896
FBgn0052350	0.692302	7.07215	46.7604	0.00029868	0.0109157
FBgn0038903	0.691371	4.66426	38.3636	0.00053457	0.013808
FBgn0028426	0.688669	5.20729	16.8356	0.00501369	0.0379852
FBgn0004055	0.687922	4.5219	38.5609	0.00052666	0.0137535
FBgn0039111	0.685947	4.54758	22.3894	0.00240183	0.0263446
FBgn0033836	0.68498	5.99365	25.3302	0.00172266	0.0229935
FBgn0030452	0.684587	4.58928	26.9091	0.00145971	0.0215702
FBgn0031260	0.684322	7.34929	17.3563	0.00464506	0.0367269
FBgn0260940	0.683998	4.6388	23.2387	0.00217447	0.0252308
FBgn0053158	0.683786	5.52732	54.4341	0.00018938	0.0096639
FBgn0037070	0.68293	5.67453	45.3655	0.00032679	0.0114984
FBgn0032456	0.682777	8.63207	40.8191	0.00044608	0.0126551
FBgn0037467	0.682158	4.91456	32.6768	0.00084771	0.0171364
FBgn0036334	0.681827	8.58877	27.9629	0.00131272	0.0206896
FBgn0036916	0.681434	5.22237	23.3503	0.00214672	0.0251271
FBgn0015245	0.678134	10.3668	22.1176	0.00248108	0.0267924
FBgn0030501	0.678057	6.0917	74.8889	7.13e-05	0.00644851
FBgn0033196	0.676831	5.72809	38.8544	0.00051517	0.0136008
FBgn0086712	0.676704	5.82217	35.8719	0.00064917	0.0153039
FBgn0032198	0.675696	9.17413	28.9947	0.00118691	0.0198774
FBgn0031436	0.673865	6.00219	52.2664	0.00021407	0.0102787
FBgn0035083	0.67341	7.08419	17.6858	0.0044299	0.035994
FBgn0029885	0.672917	6.30915	32.7986	0.0008388	0.0170385
FBgn0036277	0.672615	4.49314	23.5298	0.00210303	0.0247891
FBgn0013269	0.672069	9.73717	54.9891	0.00018366	0.0096639
FBgn0027791	0.671663	6.03781	68.6166	9.34e-05	0.00730441
FBgn0034915	0.671086	7.07938	51.551	0.00022312	0.0102787
FBgn0034399	0.670153	5.39096	18.777	0.00380369	0.033042
FBgn0020443	0.665531	9.1919	20.0182	0.00322433	0.03091
FBgn0263911	0.665056	6.43901	21.1687	0.00278592	0.0282954
FBgn0038020	0.663673	4.43783	29.6559	0.00111444	0.0194308
FBgn0261285	0.661087	5.90807	45.9268	0.00031509	0.0112938
FBgn0024920	0.660393	6.56076	17.0186	0.00487996	0.0375762
FBgn0019644	0.6593	8.39605	38.0064	0.00054929	0.0140152
FBgn0037873	0.658387	6.21926	20.8209	0.00290981	0.0289907
FBgn0010551	0.655048	9.03697	36.2327	0.00063072	0.0149957
FBgn0033754	0.654324	5.09664	18.4189	0.0039957	0.0339492
FBgn0013672	0.653964	9.43591	18.6317	0.0038801	0.0332788
FBgn0038467	0.653198	7.31222	60.2471	0.00013917	0.00905896
FBgn0036460	0.650793	6.44752	25.6838	0.00165873	0.0228765
FBgn0039182	0.650028	7.90944	64.69	0.00011195	0.00821823
FBgn0061361	0.648606	4.51955	25.8642	0.00162729	0.0227739
FBgn0061362	0.648606	4.51955	25.8642	0.00162729	0.0227739
FBgn0011509	0.647821	6.43666	54.3227	0.00019055	0.00966498
FBgn0026079	0.646221	6.38452	24.8642	0.00181189	0.0234733
FBgn0029525	0.643079	6.96969	51.2267	0.0002274	0.0102787
FBgn0020513	0.641825	7.3651	14.2273	0.00756659	0.0468379
FBgn0039828	0.640492	7.2794	70.8048	8.48e-05	0.00710338
FBgn0032346	0.640307	5.70113	61.2826	0.00013212	0.00884544
FBgn0027094	0.636601	8.5743	89.8203	4.04e-05	0.00528428
FBgn0036622	0.635318	6.20747	32.0853	0.0008928	0.0173651
FBgn0038473	0.63527	7.50845	49.838	0.00024693	0.0103944
FBgn0039664	0.633603	3.76374	15.3986	0.0062498	0.0425102
FBgn0038968	0.632279	7.91665	49.3277	0.00025466	0.0105507
FBgn0030668	0.629679	5.1694	62.1129	0.00012679	0.00866462
FBgn0039555	0.628559	6.16617	29.8876	0.00109041	0.0191314
FBgn0031974	0.628421	4.63209	35.6543	0.00066064	0.0154979
FBgn0034061	0.622794	5.20619	24.0344	0.00198624	0.0243379
FBgn0003189	0.620327	8.56375	23.6861	0.00206592	0.0245159
FBgn0030504	0.61794	8.64175	40.9971	0.00044043	0.0126551
FBgn0037912	0.617105	6.83793	13.6197	0.00839363	0.049765
FBgn0027334	0.616705	6.11274	55.1619	0.00018192	0.0096639
FBgn0036772	0.616159	5.63818	69.1776	9.11e-05	0.00719046
FBgn0038861	0.614653	4.00803	13.8231	0.00810419	0.0489244
FBgn0023522	0.61346	7.9225	42.9223	0.00038488	0.0121709
FBgn0013954	0.613285	9.58354	20.5828	0.00299876	0.0294561
FBgn0050100	0.611931	4.07684	14.9973	0.00666465	0.0437462
FBgn0259718	0.611931	4.07684	14.9973	0.00666465	0.0437462
FBgn0036853	0.611492	5.70542	53.2245	0.00020267	0.00998055
FBgn0036191	0.610767	6.88408	29.3147	0.0011511	0.0196203
FBgn0052409	0.610132	7.07026	55.7514	0.00017616	0.0096639
FBgn0266599	0.60981	12.9536	26.3175	0.00155167	0.0221836
FBgn0038407	0.608727	5.78418	31.8516	0.00091148	0.0174597
FBgn0038597	0.608518	5.97479	51.1179	0.00022885	0.0102787
FBgn0017567	0.608458	6.58432	34.8112	0.00070764	0.0156896
FBgn0051005	0.606377	4.98809	33.3001	0.00080334	0.0165595
FBgn0000055	0.606102	9.4446	28.0366	0.00130317	0.0206568
FBgn0263396	0.605448	10.0426	18.0365	0.00421493	0.034827
FBgn0030362	0.603874	5.6702	53.3907	0.00020077	0.00998055
FBgn0016131	0.602354	6.87133	13.6138	0.00840219	0.049765
FBgn0086451	0.601286	7.62173	54.5216	0.00018846	0.0096639
FBgn0023000	0.601056	5.32287	29.266	0.00115645	0.0196715
FBgn0051072	0.600964	5.43843	26.9888	0.00144786	0.0215224
FBgn0034087	0.600278	8.58228	16.5923	0.00519897	0.0387096
FBgn0085229	0.598707	5.03227	20.391	0.00307303	0.0299049
FBgn0000032	0.59706	7.44887	48.2538	0.00027197	0.0106862
FBgn0032444	0.596912	9.45414	31.131	0.00097236	0.0180837
FBgn0261674	0.596911	5.40271	17.3442	0.0046532	0.0367383
FBgn0027864	0.5963	4.73305	22.5769	0.00234907	0.0260236
FBgn0032819	0.596232	5.02957	18.9713	0.00370455	0.0328774
FBgn0003360	0.595044	11.3662	22.2582	0.00243967	0.0265509
FBgn0037504	0.594591	5.88462	24.1059	0.00197037	0.02425
FBgn0030834	0.594549	6.43324	23.9996	0.00199401	0.0243619
FBgn0283494	0.593415	8.1281	34.1809	0.00074565	0.0159183
FBgn0030605	0.592746	5.62714	25.4257	0.00170508	0.0229419
FBgn0031485	0.592367	5.36396	17.42	0.00460241	0.036657
FBgn0047199	0.59186	5.53358	26.3369	0.00154854	0.0221836
FBgn0037011	0.590786	5.0723	16.9309	0.00494342	0.0378121
FBgn0033570	0.590478	5.85364	50.7142	0.00023436	0.0102913
FBgn0039627	0.590447	5.6549	39.6098	0.00048706	0.013321
FBgn0000370	0.590364	8.92876	17.2566	0.00471283	0.0368959
FBgn0037073	0.589944	7.95316	25.707	0.00165463	0.0228765
FBgn0039219	0.58981	6.69687	19.6311	0.0033919	0.0315059
FBgn0039588	0.589713	4.33188	19.6345	0.00339038	0.0315059
FBgn0033547	0.587333	4.83426	39.2539	0.00050005	0.0133636
FBgn0003275	0.586676	5.9242	29.4064	0.0011411	0.0196154
FBgn0039218	0.58636	4.95651	23.1823	0.00218868	0.0252308
FBgn0036928	0.585622	7.72821	24.4123	0.00190425	0.0238579
FBgn0001995	0.58468	5.74601	28.4922	0.00124612	0.0203199
FBgn0038306	0.584485	6.78266	24.7907	0.00182652	0.0235266
FBgn0042092	0.584268	6.18592	47.0593	0.00029307	0.010805
FBgn0034232	0.581802	5.25941	21.0388	0.00283136	0.0286179
FBgn0004369	0.5808	6.08336	26.6894	0.00149302	0.0218064
FBgn0040227	0.5808	9.14549	27.3008	0.00140269	0.0212664
FBgn0035032	0.580227	8.04228	24.731	0.0018385	0.0235266
FBgn0027493	0.579158	8.10544	80.2601	5.74e-05	0.00616628
FBgn0037087	0.57825	5.87758	35.1169	0.00069011	0.0156095
FBgn0032818	0.576945	5.28289	40.5473	0.00045489	0.0127358
FBgn0053230	0.576108	4.77309	20.2184	0.00314193	0.0303635
FBgn0030610	0.573442	4.93262	31.4122	0.00094799	0.0178286
FBgn0010438	0.573382	6.95017	24.4466	0.00189702	0.0238579
FBgn0032701	0.571768	5.72298	47.3802	0.0002872	0.0107309
FBgn0035152	0.5714	4.44585	20.5701	0.00300363	0.0294694
FBgn0037561	0.570814	5.75088	47.3713	0.00028736	0.0107309
FBgn0029915	0.569319	6.0115	27.7309	0.00134336	0.0207045
FBgn0266549	0.568855	4.74789	30.0295	0.00107603	0.0189985
FBgn0266569	0.567755	5.00837	25.501	0.00169139	0.0229397
FBgn0037137	0.564949	8.88694	60.1527	0.00013984	0.00905896
FBgn0012036	0.564843	9.07351	47.7467	0.00028068	0.0107309
FBgn0283741	0.564571	5.24578	17.6109	0.00447763	0.036206
FBgn0036488	0.564257	5.22245	29.3508	0.00114715	0.0196203
FBgn0032720	0.560229	5.46156	24.0862	0.00197473	0.024268
FBgn0010611	0.559831	7.26309	19.5184	0.0034428	0.0317699
FBgn0035824	0.558946	4.45227	18.5314	0.00393406	0.0335619
FBgn0032859	0.558615	8.97979	44.7366	0.00034059	0.011682
FBgn0085468	0.558134	5.5961	25.161	0.00175439	0.0232686
FBgn0263051	0.557548	5.05678	34.6517	0.00071702	0.0156896
FBgn0031044	0.557058	5.89581	15.7311	0.00593125	0.0414692
FBgn0051759	0.556466	5.24148	44.4113	0.00034803	0.0117931
FBgn0283450	0.555758	7.25404	22.6209	0.00233691	0.0260236
FBgn0263968	0.554935	6.58259	14.8426	0.00683417	0.0442003
FBgn0005390	0.554608	8.83432	14.5104	0.00721747	0.0456906
FBgn0053217	0.554598	7.00422	43.011	0.00038255	0.0121709
FBgn0037608	0.553214	5.93718	23.095	0.00221091	0.0252431
FBgn0039537	0.552237	6.9705	27.0489	0.00143902	0.0215028
FBgn0026089	0.551848	5.24383	17.3246	0.00466647	0.0367647
FBgn0031645	0.551474	5.63602	24.1855	0.00195291	0.0242112
FBgn0262169	0.551255	7.14327	24.1066	0.00197023	0.02425
FBgn0001341	0.550517	6.53542	36.7145	0.00060713	0.0146429
FBgn0036173	0.549649	5.3465	34.706	0.00071381	0.0156896
FBgn0031639	0.548501	5.48725	32.2172	0.00088248	0.0173651
FBgn0032633	0.547516	6.89589	15.033	0.00662636	0.0435975
FBgn0039159	0.546895	5.41946	33.8902	0.00076408	0.0160667
FBgn0034259	0.54585	7.84754	27.7444	0.00134156	0.0207045
FBgn0002031	0.545824	8.5471	41.0285	0.00043945	0.0126551
FBgn0035423	0.545766	8.39066	18.481	0.00396154	0.0337275
FBgn0033918	0.54564	7.14273	36.948	0.00059611	0.0145023
FBgn0002021	0.545201	5.81273	21.5483	0.00265841	0.0275265
FBgn0027330	0.543836	6.53881	15.2847	0.00636404	0.042814
FBgn0039115	0.543723	5.68893	45.1916	0.00033054	0.011526
FBgn0035213	0.543637	6.68927	37.9478	0.00055175	0.0140353
FBgn0031830	0.542866	7.37316	19.869	0.00328762	0.0310181
FBgn0040931	0.542705	5.18222	17.4256	0.00459873	0.036657
FBgn0030692	0.541964	6.89669	40.9542	0.00044179	0.0126551
FBgn0032130	0.5419	6.20429	32.0523	0.00089541	0.0173651
FBgn0004838	0.541438	10.8212	16.3715	0.005375	0.039148
FBgn0052344	0.541017	7.34809	42.9453	0.00038428	0.0121709
FBgn0030406	0.540681	5.55003	46.2108	0.00030937	0.011257
FBgn0286051	0.540498	6.73947	24.2641	0.00193588	0.0241042
FBgn0029715	0.539947	7.70367	16.8436	0.00500774	0.0379852
FBgn0033480	0.539182	5.12003	13.5775	0.0084553	0.0499944
FBgn0034629	0.537641	5.759	27.7576	0.00133979	0.0207045
FBgn0031764	0.536949	5.6265	25.5891	0.00167555	0.0228765
FBgn0036686	0.536544	7.39363	55.3227	0.00018033	0.0096639
FBgn0035374	0.53646	6.41537	27.9955	0.00130848	0.0206616
FBgn0030529	0.536366	6.42033	21.7032	0.00260858	0.027221
FBgn0262560	0.531953	6.21332	43.6034	0.00036743	0.0120588
FBgn0023537	0.531743	8.13391	36.5507	0.00061502	0.0147905
FBgn0034351	0.530383	5.39348	41.3739	0.00042878	0.012591
FBgn0087035	0.530086	7.98712	26.2001	0.00157082	0.022244
FBgn0039183	0.529202	6.94219	23.3155	0.00215532	0.0251575
FBgn0033810	0.526219	5.06517	32.7323	0.00084363	0.0170953
FBgn0038426	0.526104	4.9778	37.7966	0.00055818	0.0141129
FBgn0031066	0.524924	7.76865	14.7003	0.00699504	0.0448721
FBgn0052708	0.524894	4.90511	18.7897	0.00379713	0.033042
FBgn0053505	0.524162	6.5583	32.0773	0.00089343	0.0173651
FBgn0035397	0.522809	7.78664	13.7295	0.0082357	0.0490566
FBgn0260750	0.522778	5.8423	18.0857	0.00418584	0.0347533
FBgn0040602	0.522517	7.20039	13.8693	0.00804032	0.0486899
FBgn0030067	0.522491	6.86162	37.1668	0.00058602	0.0144671
FBgn0266581	0.522487	7.76823	39.4945	0.00049123	0.0133493
FBgn0036124	0.521436	7.42831	40.8955	0.00044365	0.0126551
FBgn0034422	0.521406	5.64497	19.5775	0.00341596	0.0316942
FBgn0032050	0.519307	7.84112	33.5686	0.00078516	0.0163767
FBgn0030851	0.518735	5.4891	26.8979	0.00146138	0.0215702
FBgn0025592	0.518263	5.62728	31.3552	0.00095287	0.0178401
FBgn0025629	0.517696	5.35708	25.2975	0.00172872	0.0230011
FBgn0020270	0.517687	6.22531	14.1182	0.00770699	0.0474962
FBgn0024958	0.51632	6.33237	19.3732	0.00350985	0.0320676
FBgn0038400	0.514634	7.54903	34.8128	0.00070755	0.0156896
FBgn0002174	0.51452	7.02214	29.0122	0.00118491	0.0198774
FBgn0036493	0.514313	6.48257	13.7481	0.00820939	0.0490023
FBgn0027360	0.51422	6.6156	17.2063	0.00474756	0.0369711
FBgn0034748	0.51405	4.95608	18.5459	0.00392618	0.0335287
FBgn0003891	0.513834	8.81594	15.3789	0.00626943	0.0425194
FBgn0265297	0.513732	11.5232	13.8526	0.00806325	0.0487442
FBgn0010220	0.513502	5.84039	28.4853	0.00124696	0.0203199
FBgn0037061	0.510109	5.00581	25.7306	0.0016505	0.0228765
FBgn0261393	0.509246	5.45791	23.1719	0.00219131	0.0252308
FBgn0086443	0.509118	7.95581	17.8216	0.00434497	0.0355459
FBgn0050373	0.508436	4.59858	13.6526	0.00834582	0.0496772
FBgn0260857	0.507543	5.03472	17.4033	0.00461354	0.0366738
FBgn0030630	0.507166	6.20668	20.6491	0.00297367	0.0293923
FBgn0032162	0.506828	4.47051	14.0201	0.00783615	0.0480093
FBgn0027291	0.506246	8.50913	29.4171	0.00113993	0.0196154
FBgn0036502	0.505816	5.72226	53.4795	0.00019977	0.00998055
FBgn0036402	0.505572	5.4059	14.659	0.00704267	0.044975
FBgn0032394	0.503821	5.76636	18.0496	0.00420713	0.0348264
FBgn0026259	0.503715	8.64112	28.6561	0.00122639	0.0201644
FBgn0034877	0.50347	7.59576	21.9677	0.00252624	0.0269419
FBgn0038683	0.5029	7.20612	44.8236	0.00033864	0.0116755
FBgn0038269	0.502515	6.46777	26.9124	0.00145921	0.0215702
FBgn0034576	0.502504	6.36357	25.0669	0.00177236	0.0233589
FBgn0033816	0.501376	6.07153	40.4973	0.00045654	0.0127358
FBgn0050359	0.501302	8.17674	20.265	0.00312311	0.030261
FBgn0033087	0.50128	5.49556	20.5001	0.00303049	0.0296287
FBgn0036254	0.500813	5.84372	36.7672	0.00060462	0.0146429
FBgn0021967	0.499668	6.90272	28.5365	0.00124075	0.0203199
FBgn0039600	0.498068	6.88351	34.1973	0.00074463	0.0159183
FBgn0034419	0.496893	6.06513	30.5251	0.00102769	0.0186973
FBgn0034248	0.496889	5.129	19.1885	0.00359763	0.03241
FBgn0025640	0.496735	5.8452	25.6957	0.00165662	0.0228765
FBgn0083167	0.496282	7.14669	13.7962	0.00814164	0.0490023
FBgn0011211	0.495531	10.9267	26.4752	0.00152644	0.02214
FBgn0038056	0.493276	5.3412	14.3142	0.00745708	0.0463658
FBgn0039829	0.491428	4.94112	22.5522	0.00235595	0.0260236
FBgn0010741	0.490868	7.52545	24.134	0.00196419	0.02425
FBgn0032833	0.48969	8.4577	23.3601	0.0021443	0.0251271
FBgn0033092	0.489336	5.54084	42.0309	0.0004094	0.0124591
FBgn0027359	0.488467	6.95091	15.4663	0.00618317	0.0423031
FBgn0016041	0.488146	8.59611	26.3052	0.00155366	0.0221836
FBgn0003676	0.487637	9.4384	27.1252	0.00142788	0.021454
FBgn0033117	0.485839	5.45904	16.6657	0.00514214	0.0384445
FBgn0058002	0.48499	6.97745	14.7471	0.00694153	0.0446531
FBgn0036188	0.484969	5.68026	19.9762	0.00324199	0.0310082
FBgn0016120	0.484584	8.25276	15.7314	0.00593101	0.0414692
FBgn0024236	0.483796	8.07166	26.8993	0.00146117	0.0215702
FBgn0260223	0.482052	6.54191	14.8713	0.00680224	0.0440618
FBgn0039099	0.480523	5.28772	24.6811	0.0018486	0.0235838
FBgn0030853	0.479928	6.73162	34.0097	0.00075643	0.015946
FBgn0029665	0.479794	5.55943	18.1278	0.00416117	0.0346447
FBgn0031736	0.479594	6.36359	22.7252	0.0023084	0.0258621
FBgn0031497	0.478639	7.85561	23.7782	0.00204445	0.0244955
FBgn0284436	0.478345	9.58563	30.433	0.00103646	0.0187359
FBgn0032961	0.478225	7.97421	16.4915	0.00527839	0.0390331
FBgn0266669	0.478108	5.95416	53.2185	0.00020274	0.00998055
FBgn0038080	0.477843	4.78057	15.2086	0.00644194	0.0429706
FBgn0021768	0.477457	7.43584	27.0933	0.00143252	0.0214852
FBgn0013676	0.474876	11.108	14.8863	0.00678573	0.0440071
FBgn0010292	0.474748	6.59306	17.3046	0.00468003	0.0367767
FBgn0033184	0.474582	6.09683	22.5504	0.00235643	0.0260236
FBgn0038601	0.474569	6.31492	34.6794	0.00071538	0.0156896
FBgn0261955	0.473803	7.99967	20.5413	0.00301466	0.0295354
FBgn0038585	0.471638	6.5528	40.6619	0.00045115	0.0127127
FBgn0037891	0.471512	7.87595	28.8938	0.0011985	0.0199408
FBgn0037051	0.469372	8.54325	42.7874	0.00038847	0.0122221
FBgn0052533	0.469213	5.36301	17.0715	0.00484211	0.037449
FBgn0037138	0.468726	7.73692	17.9395	0.004273	0.0351975
FBgn0029503	0.466672	5.42508	14.6572	0.00704468	0.044975
FBgn0027086	0.46654	8.69877	25.6746	0.00166036	0.0228765
FBgn0032408	0.466394	6.36791	42.4386	0.00039794	0.0122441
FBgn0002780	0.464492	9.95013	23.4178	0.00213015	0.0250679
FBgn0031021	0.464417	6.18524	16.7182	0.00510198	0.0382921
FBgn0038049	0.464165	6.55561	17.2117	0.00474376	0.0369711
FBgn0039306	0.463147	6.36873	25.9581	0.00161125	0.0226632
FBgn0035046	0.462973	6.09994	23.5936	0.00208777	0.0246788
FBgn0284253	0.462826	8.00787	30.7717	0.00100469	0.0184796
FBgn0033428	0.462823	6.61338	13.6091	0.008409	0.0497701
FBgn0047038	0.462582	5.58824	20.6557	0.00297116	0.0293923
FBgn0038746	0.461805	7.35897	20.7272	0.00294441	0.029231
FBgn0027835	0.461471	9.78945	16.3661	0.00537941	0.039148
FBgn0039360	0.461391	5.05816	15.256	0.0063933	0.0428871
FBgn0037356	0.460834	5.22074	14.8837	0.00678853	0.0440071
FBgn0033351	0.460822	6.29791	19.1455	0.00361847	0.0324925
FBgn0036774	0.460632	6.107	31.8284	0.00091336	0.0174597
FBgn0052423	0.460249	8.33717	18.9192	0.0037308	0.0328977
FBgn0035901	0.459096	6.62931	21.4427	0.00269311	0.0277098
FBgn0029992	0.458744	6.56864	13.736	0.00822643	0.0490363
FBgn0015268	0.458207	10.8522	14.4001	0.00735098	0.0460482
FBgn0036500	0.45708	5.60338	39.4052	0.00049448	0.0133493
FBgn0025839	0.456793	5.57627	19.3204	0.00353465	0.0321888
FBgn0039280	0.456648	5.31799	35.2484	0.00068274	0.0156095
FBgn0260229	0.456648	5.31799	35.2484	0.00068274	0.0156095
FBgn0027786	0.456469	7.56137	26.0429	0.00159693	0.0225374
FBgn0032746	0.45541	6.068	15.7578	0.00590666	0.0414236
FBgn0014391	0.453713	6.96974	22.4563	0.00238284	0.026205
FBgn0036886	0.453444	6.47738	43.2508	0.00037633	0.0121136
FBgn0020389	0.452299	6.00184	18.3749	0.00402014	0.0340073
FBgn0032640	0.452249	7.51829	14.9661	0.00669841	0.0438779
FBgn0029975	0.451366	7.23185	20.061	0.00320651	0.0308097
FBgn0026261	0.451127	6.27387	13.789	0.0081517	0.0490023
FBgn0030091	0.450352	5.65616	13.7607	0.00819157	0.0490023
FBgn0040890	0.450134	5.01	24.1089	0.00196971	0.02425
FBgn0019624	0.449128	8.53633	13.7632	0.00818797	0.0490023
FBgn0022344	0.44911	6.16455	16.3543	0.00538904	0.0391577
FBgn0024177	0.448951	8.51031	16.1049	0.00559794	0.040042
FBgn0039856	0.447803	4.7995	18.1252	0.00416268	0.0346447
FBgn0002905	0.446933	5.71234	30.1967	0.0010594	0.0188591
FBgn0030733	0.446431	6.76272	14.6573	0.00704462	0.044975
FBgn0021906	0.445923	7.98862	20.4517	0.0030493	0.0297431
FBgn0034126	0.443955	4.43119	13.6364	0.00836931	0.0497462
FBgn0039929	0.443759	7.8467	24.8727	0.00181021	0.0234733
FBgn0066303	0.443011	5.69582	28.017	0.0013057	0.0206568
FBgn0066304	0.443011	5.69582	28.017	0.0013057	0.0206568
FBgn0038349	0.441358	7.12314	29.9578	0.00108327	0.0190861
FBgn0037001	0.440965	7.62797	18.8297	0.00377649	0.0329566
FBgn0270927	0.440921	5.25383	23.6766	0.00206814	0.0245159
FBgn0000565	0.440587	5.11212	30.6313	0.0010177	0.0186723
FBgn0027552	0.440452	7.21849	15.2071	0.00644344	0.0429706
FBgn0033160	0.439792	7.39243	34.1867	0.00074529	0.0159183
FBgn0037756	0.438081	8.56331	23.5444	0.00209952	0.0247826
FBgn0036754	0.436581	6.20815	20.4338	0.00305626	0.0297763
FBgn0036762	0.436418	8.37846	25.9268	0.00161657	0.0226997
FBgn0011638	0.436165	8.59023	26.2623	0.00156063	0.0221836
FBgn0037566	0.43612	6.80827	29.3575	0.00114642	0.0196203
FBgn0039735	0.434948	8.6875	15.0907	0.00656497	0.043364
FBgn0034405	0.434937	7.58491	22.2068	0.00245469	0.0266796
FBgn0033507	0.433643	6.58191	14.8921	0.00677933	0.0440071
FBgn0250874	0.433253	6.78595	33.2532	0.00080657	0.0165853
FBgn0010100	0.433082	9.13961	23.0832	0.00221394	0.0252431
FBgn0031651	0.432625	5.94057	23.6299	0.00207917	0.0246119
FBgn0010770	0.432085	6.39691	28.0506	0.00130137	0.0206568
FBgn0039145	0.429266	4.81226	18.7252	0.0038307	0.033042
FBgn0019960	0.428936	7.8255	34.0385	0.00075461	0.015946
FBgn0034804	0.428775	7.0368	22.5483	0.00235702	0.0260236
FBgn0029888	0.428334	6.18021	14.567	0.00715021	0.0453678
FBgn0037232	0.426988	4.9177	17.9828	0.00424691	0.0350171
FBgn0038787	0.426684	7.57003	17.2368	0.00472643	0.0369678
FBgn0284251	0.425332	7.34482	36.4071	0.00062204	0.0149165
FBgn0037108	0.424989	6.332	22.9702	0.00224321	0.0254039
FBgn0023512	0.424634	6.37871	25.4347	0.00170343	0.0229419
FBgn0011225	0.424344	7.61731	24.4327	0.00189994	0.0238579
FBgn0036538	0.423845	7.015	30.5585	0.00102454	0.0186805
FBgn0037637	0.422469	5.82059	14.1541	0.00766043	0.047244
FBgn0038519	0.422093	7.01423	13.9559	0.00792219	0.0481837
FBgn0033454	0.421737	6.34944	29.5146	0.00112943	0.0195698
FBgn0011361	0.420611	7.73166	15.4625	0.00618691	0.0423031
FBgn0263143	0.419965	5.74056	23.7918	0.0020413	0.0244955
FBgn0034066	0.419348	6.20656	16.4264	0.00533049	0.0390331
FBgn0261995	0.418191	6.29469	22.8809	0.00226669	0.025566
FBgn0035088	0.417849	6.00849	27.9411	0.00131555	0.0206952
FBgn0034215	0.416397	6.71762	15.8314	0.00583938	0.0410779
FBgn0037549	0.416008	7.15689	19.4973	0.00345245	0.0317699
FBgn0024182	0.415405	6.32451	27.5727	0.00136479	0.0208811
FBgn0039868	0.414363	6.20317	26.5716	0.00151127	0.0219942
FBgn0026252	0.410301	10.2846	19.6367	0.00338941	0.0315059
FBgn0037010	0.410122	7.12424	15.616	0.00603914	0.0418737
FBgn0036043	0.409655	8.19634	24.6225	0.00186055	0.0236098
FBgn0069242	0.409501	6.90016	19.7536	0.00333768	0.0313425
FBgn0033961	0.405643	5.87854	19.0935	0.0036439	0.0325502
FBgn0034735	0.405066	5.9926	28.0287	0.00130419	0.0206568
FBgn0031776	0.405051	6.14138	21.7392	0.00259717	0.027221
FBgn0037880	0.403663	4.9775	14.7547	0.00693298	0.0446324
FBgn0027602	0.40277	6.64591	32.8205	0.00083721	0.0170385
FBgn0033929	0.402327	7.42214	22.0868	0.00249027	0.0268062
FBgn0020236	0.40075	8.15252	20.6129	0.00298734	0.0293923
FBgn0086856	0.398552	5.93424	14.9642	0.00670044	0.0438779
FBgn0032586	0.397565	8.06912	17.3133	0.00467411	0.0367647
FBgn0037749	0.397308	5.83551	15.3291	0.00631922	0.0427531
FBgn0037696	0.396205	4.87223	17.5265	0.00453223	0.0364715
FBgn0052521	0.396051	6.90518	29.1436	0.00117007	0.0197053
FBgn0262031	0.394769	5	17.4262	0.00459829	0.036657
FBgn0036990	0.394439	6.11036	17.2789	0.00469757	0.0368453
FBgn0036514	0.392579	6.21476	15.4221	0.00622658	0.0425102
FBgn0010926	0.391761	7.34767	24.2526	0.00193836	0.0241042
FBgn0003748	0.391667	7.55348	22.2661	0.00243737	0.0265509
FBgn0036035	0.391215	6.54411	25.3552	0.00171803	0.0229935
FBgn0041210	0.391037	7.08753	19.7896	0.00332197	0.0312377
FBgn0031660	0.390201	6.27594	15.6263	0.00602938	0.0418407
FBgn0050291	0.388657	5.71433	23.7211	0.00205773	0.0245159
FBgn0030687	0.388272	5.77937	18.0355	0.00421552	0.034827
FBgn0030354	0.387783	7.34894	31.3856	0.00095025	0.0178311
FBgn0026566	0.384442	7.54618	16.4779	0.00528924	0.0390331
FBgn0052418	0.384145	5.41938	14.8857	0.0067864	0.0440071
FBgn0036764	0.382932	7.20446	18.2089	0.00411417	0.034433
FBgn0031657	0.382458	5.56195	25.4588	0.00169904	0.0229397
FBgn0033379	0.381281	6.40384	15.2424	0.00640722	0.0429225
FBgn0062442	0.380836	7.20322	21.2299	0.00276485	0.0282183
FBgn0039175	0.379977	7.21633	23.3282	0.00215217	0.0251558
FBgn0036889	0.379341	5.4505	15.9713	0.00571422	0.0406307
FBgn0262954	0.378475	4.92248	14.9419	0.00672473	0.0439659
FBgn0029161	0.377631	7.66325	14.6325	0.00707338	0.0450854
FBgn0038197	0.375277	6.53308	20.9428	0.00286557	0.0287554
FBgn0030786	0.374248	5.87181	17.4908	0.00455565	0.0365147
FBgn0031003	0.37212	5.50493	24.7652	0.00183162	0.0235266
FBgn0035688	0.371874	7.48299	22.0739	0.00249414	0.0268062
FBgn0003462	0.371671	8.74068	23.2432	0.00217334	0.0252308
FBgn0001989	0.371011	6.25474	19.9471	0.00325431	0.0310181
FBgn0036580	0.370434	5.66851	19.3383	0.00352621	0.0321729
FBgn0004888	0.370413	8.5808	15.6263	0.00602937	0.0418407
FBgn0032511	0.368687	6.2847	13.6365	0.00836916	0.0497462
FBgn0263863	0.367426	6.52881	15.2001	0.00645068	0.0429822
FBgn0037632	0.365982	9.37597	17.5638	0.00450802	0.0363464
FBgn0261353	0.365566	6.2301	21.7086	0.00260685	0.027221
FBgn0261381	0.365566	6.2301	21.7086	0.00260685	0.027221
FBgn0030178	0.365432	5.04595	13.9017	0.00799576	0.0485254
FBgn0037652	0.363669	7.37523	15.2287	0.0064212	0.0429225
FBgn0034496	0.362144	6.53113	22.2934	0.00242943	0.0265434
FBgn0031020	0.361701	9.03047	22.6056	0.00234112	0.0260236
FBgn0030628	0.36115	5.71357	19.5094	0.0034469	0.0317699
FBgn0038948	0.36088	6.96189	18.5669	0.00391483	0.033466
FBgn0028646	0.359253	7.53161	14.3049	0.00746869	0.0463711
FBgn0030321	0.359203	8.04892	23.153	0.00219612	0.0252308
FBgn0025725	0.358328	7.31532	21.5307	0.00266417	0.0275265
FBgn0027582	0.35721	7.35106	15.6878	0.00597154	0.0416118
FBgn0037215	0.357043	6.94925	18.3545	0.00403155	0.0340256
FBgn0033624	0.356017	6.89699	14.9104	0.00675914	0.0440071
FBgn0029971	0.354028	6.07999	16.3976	0.00535375	0.0390973
FBgn0266268	0.352275	6.39299	16.9277	0.00494581	0.0378121
FBgn0035639	0.352035	6.58182	14.191	0.00761299	0.0469861
FBgn0037943	0.351146	6.35772	20.7587	0.00293272	0.0291843
FBgn0031043	0.350025	6.50148	13.7442	0.00821487	0.0490023
FBgn0036096	0.349771	6.15528	23.6806	0.0020672	0.0245159
FBgn0038989	0.349679	7.45177	16.0622	0.00563478	0.0402368
FBgn0264922	0.347089	7.88501	16.6083	0.00518656	0.0386521
FBgn0038869	0.345559	5.70684	16.8151	0.00502899	0.0379852
FBgn0001986	0.343088	6.62889	18.3517	0.00403314	0.0340256
FBgn0266490	0.341099	6.01214	15.2688	0.00638029	0.0428871
FBgn0037182	0.339973	7.33212	16.9995	0.00489367	0.037608
FBgn0261436	0.3372	6.50932	18.764	0.00381044	0.033042
FBgn0011455	0.336393	7.0795	14.6849	0.00701276	0.0449386
FBgn0037822	0.335651	7.02816	15.3074	0.0063411	0.0427746
FBgn0027607	0.334397	6.6342	14.8219	0.00685728	0.0443036
FBgn0004463	0.332711	5.75923	19.2412	0.00357231	0.0323577
FBgn0035878	0.332448	7.97682	24.9591	0.00179325	0.0234733
FBgn0032925	0.33145	7.52213	19.1496	0.00361646	0.0324925
FBgn0086912	0.331357	7.49676	14.4816	0.00725206	0.045846
FBgn0022984	0.328663	5.79829	16.8175	0.00502715	0.0379852
FBgn0036301	0.327119	6.5428	17.224	0.00473531	0.0369711
FBgn0034808	0.326316	5.68517	15.0533	0.00660468	0.0435104
FBgn0262656	0.3263	7.85864	13.7592	0.0081936	0.0490023
FBgn0037942	0.326273	5.40626	19.1344	0.00362389	0.0325063
FBgn0011661	0.32569	8.94244	14.2874	0.00749064	0.0464709
FBgn0037102	0.324568	5.79499	18.373	0.0040212	0.0340073
FBgn0261109	0.324253	5.56587	19.2271	0.00357907	0.0323577
FBgn0031224	0.322486	5.06182	15.9041	0.00577392	0.0409161
FBgn0039674	0.322325	6.4675	17.6519	0.00445142	0.0360739
FBgn0037231	0.322171	5.60218	21.8334	0.00256763	0.027137
FBgn0032988	0.321334	7.8075	21.8553	0.0025608	0.0271283
FBgn0030486	0.320411	8.38208	13.7636	0.00818748	0.0490023
FBgn0266284	0.320179	6.7106	20.8774	0.00288919	0.028854
FBgn0010909	0.319351	7.95777	19.3983	0.00349812	0.0320351
FBgn0029755	0.319189	6.69348	17.1652	0.00477613	0.0370792
FBgn0039215	0.318624	7.06289	15.8899	0.00578659	0.0409366
FBgn0032051	0.316263	7.07672	15.3939	0.00625453	0.0425102
FBgn0038271	0.31545	9.09367	13.6301	0.00837844	0.0497462
FBgn0033584	0.314233	6.16868	15.5254	0.00612574	0.0420561
FBgn0014028	0.31282	7.05362	15.8297	0.00584093	0.0410779
FBgn0033879	0.31221	8.32575	16.738	0.00508702	0.0382531
FBgn0037305	0.311342	5.69959	14.7195	0.00697307	0.0448216
FBgn0030007	0.310944	7.27667	16.641	0.00516118	0.0385254
FBgn0032646	0.307213	6.99096	16.3466	0.00539534	0.0391618
FBgn0037024	0.306342	7.50586	16.2404	0.00548319	0.0395834
FBgn0266570	0.306072	8.71018	17.441	0.00458848	0.036657
FBgn0027087	0.304136	8.10437	15.9272	0.00575328	0.040839
FBgn0040075	0.301199	7.21394	15.3077	0.00634074	0.0427746
FBgn0266673	0.301086	5.48103	13.6175	0.00839669	0.049765
FBgn0037955	0.29909	6.43801	16.4265	0.00533047	0.0390331
FBgn0030672	0.297949	9.5868	15.9632	0.0057214	0.0406472
FBgn0030096	0.295383	5.93664	15.3584	0.00628985	0.0425888
FBgn0031779	0.292238	5.76859	16.4589	0.00530441	0.0390331
FBgn0034793	0.291093	6.15439	21.5881	0.00264549	0.027475
FBgn0266464	0.290189	6.30459	14.3843	0.00737037	0.046061
FBgn0015019	0.290042	9.58599	14.9326	0.00673489	0.0439659
FBgn0030000	0.287053	6.35584	18.8552	0.00376339	0.0329566
FBgn0036726	0.283179	6.3139	13.7541	0.00820081	0.0490023
FBgn0034057	0.279149	6.26069	14.5944	0.00711796	0.0452317
FBgn0027090	0.278161	7.72239	15.4026	0.0062459	0.0425102
FBgn0031150	0.277643	6.0765	15.1458	0.00650713	0.0432272
FBgn0031062	0.276761	6.82125	13.762	0.00818974	0.0490023
FBgn0030552	0.27626	6.4045	13.7701	0.00817833	0.0490023
FBgn0031851	0.274756	6.14862	16.7376	0.00508731	0.0382531
FBgn0035771	0.270477	7.92662	17.0082	0.00488744	0.0375946
FBgn0037894	0.268292	7.90057	15.3213	0.00632711	0.0427719
FBgn0039691	0.268099	6.6704	15.0811	0.00657518	0.0433972
FBgn0005674	0.263299	8.46054	14.0631	0.00777922	0.0477304
FBgn0038471	0.250643	5.69518	14.3953	0.00735685	0.0460505
FBgn0011768	-0.257538	8.42447	15.5259	0.00612529	0.0420561
FBgn0033902	-0.261029	7.8692	14.6277	0.00707899	0.0450868
FBgn0036760	-0.264653	5.86731	14.6709	0.00702891	0.044975
FBgn0038206	-0.266619	6.15128	16.0691	0.00562882	0.0402285
FBgn0023407	-0.277499	7.40274	13.7943	0.00814431	0.0490023
FBgn0003391	-0.278156	7.32061	13.853	0.0080627	0.0487442
FBgn0027547	-0.28757	6.87562	15.1032	0.00655184	0.0433458
FBgn0002914	-0.288994	7.6348	14.4538	0.00728561	0.0458785
FBgn0035533	-0.295263	6.73571	14.0313	0.00782123	0.047953
FBgn0002873	-0.295587	8.3683	16.4444	0.00531606	0.0390331
FBgn0037301	-0.297734	5.70011	18.1309	0.00415937	0.0346447
FBgn0014366	-0.298217	6.17709	14.4448	0.00729649	0.0458785
FBgn0010379	-0.298639	7.24624	13.9879	0.00787915	0.0481318
FBgn0037680	-0.300961	5.72436	15.8638	0.00581007	0.0410333
FBgn0000163	-0.301928	5.98693	13.9689	0.00790466	0.0481471
FBgn0026076	-0.303676	6.42339	17.1117	0.00481369	0.0372672
FBgn0266848	-0.309019	7.29338	15.5656	0.00608715	0.0419418
FBgn0000667	-0.315524	7.43349	15.8942	0.00578273	0.0409366
FBgn0037242	-0.316849	6.34753	18.9327	0.00372394	0.0328977
FBgn0034258	-0.316879	9.36174	15.8342	0.00583683	0.0410779
FBgn0259824	-0.31709	6.88287	14.604	0.00710673	0.0452291
FBgn0003205	-0.321787	7.56084	16.8803	0.00498058	0.0379117
FBgn0000711	-0.327047	6.16464	15.1222	0.00653184	0.0433161
FBgn0037807	-0.330357	7.94787	14.1956	0.00760701	0.0469838
FBgn0035236	-0.33198	7.03038	19.27	0.00355852	0.0323007
FBgn0035390	-0.332951	6.14496	25.5734	0.00167836	0.0228765
FBgn0010215	-0.334221	7.16213	14.4467	0.00729425	0.0458785
FBgn0051755	-0.338451	5.70243	22.0827	0.00249151	0.0268062
FBgn0259979	-0.338774	7.89899	16.2249	0.00549614	0.0396186
FBgn0024285	-0.338811	6.59192	16.8198	0.00502549	0.0379852
FBgn0243516	-0.33927	6.40181	13.8201	0.00810828	0.0489244
FBgn0261278	-0.340317	8.67014	16.1426	0.00556573	0.0398864
FBgn0025814	-0.341387	6.5209	22.0228	0.00250951	0.0268569
FBgn0037094	-0.341782	7.36491	24.7032	0.00184412	0.0235625
FBgn0039381	-0.343026	6.25348	20.4586	0.00304659	0.0297431
FBgn0034989	-0.344402	6.72998	14.3237	0.00744531	0.046327
FBgn0035983	-0.344466	6.42268	20.5341	0.00301742	0.0295354
FBgn0259228	-0.346717	6.52738	22.9082	0.00225948	0.025519
FBgn0014163	-0.347284	7.67246	16.5739	0.00521338	0.0387485
FBgn0037897	-0.347326	6.40419	18.2509	0.0040901	0.0343331
FBgn0037472	-0.348942	5.56225	19.7374	0.00334476	0.0313464
FBgn0003444	-0.34926	6.02864	14.4457	0.00729538	0.0458785
FBgn0036237	-0.349914	6.78489	21.2191	0.00276852	0.0282214
FBgn0026869	-0.350007	6.81453	14.888	0.00678381	0.0440071
FBgn0015269	-0.351151	6.28903	21.5839	0.00264686	0.027475
FBgn0039634	-0.353296	6.9163	16.4156	0.00533924	0.0390331
FBgn0025936	-0.353699	6.80541	16.924	0.00494851	0.0378121
FBgn0003159	-0.353807	6.88366	15.916	0.00576328	0.0408753
FBgn0025864	-0.355182	7.79102	14.402	0.00734864	0.0460482
FBgn0010303	-0.359505	7.28034	19.6455	0.00338547	0.0315059
FBgn0039223	-0.35963	6.10079	15.3973	0.00625112	0.0425102
FBgn0004638	-0.359754	6.96914	19.1657	0.00360865	0.0324739
FBgn0264848	-0.360523	7.42938	18.3928	0.00401021	0.0340073
FBgn0039955	-0.360576	7.96057	15.7542	0.00590995	0.0414236
FBgn0001404	-0.360685	7.06534	17.0659	0.00484613	0.037449
FBgn0025684	-0.363513	5.61898	17.5981	0.00448586	0.0362376
FBgn0014032	-0.363664	5.98952	16.6621	0.00514492	0.0384445
FBgn0033475	-0.363996	5.81438	15.2307	0.00641918	0.0429225
FBgn0003415	-0.365	8.80753	15.4179	0.00623078	0.0425102
FBgn0044323	-0.365308	7.12584	17.2689	0.00470439	0.0368643
FBgn0028546	-0.365589	5.98595	17.0236	0.00487632	0.0375762
FBgn0024273	-0.366135	6.1097	22.6939	0.00231692	0.0259229
FBgn0033380	-0.366291	5.6111	14.8075	0.00687342	0.0443171
FBgn0264561	-0.36645	7.91986	21.2065	0.00277289	0.0282315
FBgn0259176	-0.366885	8.23608	24.7414	0.0018364	0.0235266
FBgn0020224	-0.367572	8.09926	13.9811	0.0078883	0.0481471
FBgn0031478	-0.3676	6.38099	18.3379	0.00404085	0.0340562
FBgn0035807	-0.367727	6.85746	13.963	0.00791259	0.0481603
FBgn0020309	-0.36941	7.85064	19.3072	0.00354087	0.0322104
FBgn0031268	-0.370468	6.04137	16.353	0.0053901	0.0391577
FBgn0010786	-0.371434	8.00336	19.6586	0.00337963	0.0315059
FBgn0014869	-0.372678	8.86301	18.9439	0.0037183	0.0328977
FBgn0261444	-0.372863	7.24704	16.8914	0.0049724	0.0379117
FBgn0034230	-0.37409	5.81906	15.5898	0.006064	0.0418932
FBgn0001248	-0.374199	9.03407	14.5325	0.00719117	0.0455931
FBgn0039741	-0.37458	6.87258	24.2704	0.00193451	0.0241042
FBgn0003041	-0.374762	7.54982	15.7733	0.00589234	0.0413699
FBgn0031643	-0.374785	5.49943	15.3808	0.00626753	0.0425194
FBgn0030959	-0.375117	6.33877	18.7196	0.00383364	0.033042
FBgn0037336	-0.375227	7.27377	17.6649	0.00444314	0.0360666
FBgn0051151	-0.377335	8.02445	20.2626	0.00312409	0.030261
FBgn0004611	-0.377671	6.63044	25.3348	0.00172181	0.0229935
FBgn0038432	-0.378041	5.7997	17.3723	0.0046343	0.0367269
FBgn0011763	-0.378436	8.27517	17.2901	0.00468993	0.0368199
FBgn0001179	-0.379377	5.44249	23.983	0.00199774	0.0243719
FBgn0031995	-0.380151	6.61348	18.3837	0.00401523	0.0340073
FBgn0250906	-0.381474	8.58492	34.0789	0.00075205	0.015946
FBgn0036039	-0.38247	5.98301	35.3603	0.00067655	0.015598
FBgn0263993	-0.386353	7.42113	16.5865	0.00520352	0.0387096
FBgn0051098	-0.387821	5.47743	19.9667	0.00324603	0.0310114
FBgn0032191	-0.38805	6.71713	17.6432	0.00445697	0.0360739
FBgn0036741	-0.388331	5.84337	17.5198	0.00453661	0.0364715
FBgn0040395	-0.392599	6.20133	13.9329	0.00795331	0.0483379
FBgn0017430	-0.39346	5.08245	15.711	0.00594996	0.0415306
FBgn0033382	-0.394577	5.7262	21.7281	0.00260067	0.027221
FBgn0265042	-0.394725	6.2451	21.3291	0.00273109	0.0279419
FBgn0027503	-0.39597	6.06357	24.9585	0.00179336	0.0234733
FBgn0001091	-0.397773	9.66743	27.9172	0.00131868	0.0207045
FBgn0038532	-0.399315	6.21963	17.3314	0.00466188	0.0367647
FBgn0037848	-0.401248	5.90832	15.5715	0.0060815	0.0419418
FBgn0036008	-0.401532	6.05194	23.8137	0.00203625	0.0244955
FBgn0033212	-0.401593	6.81183	25.7214	0.00165212	0.0228765
FBgn0263289	-0.402927	7.44997	18.7035	0.0038421	0.0330808
FBgn0027296	-0.40367	5.31845	25.3895	0.00171171	0.0229935
FBgn0024277	-0.405694	6.57469	28.9445	0.00119266	0.0198832
FBgn0035523	-0.405974	5.93391	15.5867	0.00606698	0.0418932
FBgn0286027	-0.406661	5.85832	16.9782	0.00490903	0.0376569
FBgn0003256	-0.406726	7.1506	18.4375	0.00398541	0.0338962
FBgn0036887	-0.40785	6.17791	16.4632	0.00530095	0.0390331
FBgn0034975	-0.409444	6.91731	23.1563	0.00219527	0.0252308
FBgn0263005	-0.409446	6.2881	19.9017	0.00327361	0.0310181
FBgn0259212	-0.410045	8.01399	16.1641	0.00554742	0.0398168
FBgn0267390	-0.410158	7.60276	27.8615	0.001326	0.0207045
FBgn0026428	-0.410166	7.50943	16.8247	0.00502181	0.0379852
FBgn0037363	-0.411521	7.40269	15.5454	0.00610655	0.0420277
FBgn0030364	-0.411853	7.10841	34.8158	0.00070737	0.0156896
FBgn0037134	-0.412588	5.15611	14.218	0.00757844	0.046842
FBgn0025743	-0.412875	7.37854	15.6103	0.00604447	0.041876
FBgn0264855	-0.415799	7.88888	32.3903	0.00086917	0.0172959
FBgn0030053	-0.415992	5.75947	18.0718	0.00419399	0.0347864
FBgn0033349	-0.417448	7.44165	13.5751	0.00845885	0.0499944
FBgn0086757	-0.417667	5.35309	23.0991	0.00220985	0.0252431
FBgn0259482	-0.41791	5.51963	19.556	0.00342572	0.0317144
FBgn0004049	-0.417949	7.14738	31.8233	0.00091377	0.0174597
FBgn0038504	-0.420335	6.09059	25.3083	0.00172671	0.0230011
FBgn0030738	-0.420373	6.68503	16.4594	0.00530401	0.0390331
FBgn0051195	-0.422248	6.86261	15.8141	0.00585507	0.0411428
FBgn0037142	-0.425174	5.71555	16.4669	0.00529803	0.0390331
FBgn0087008	-0.426568	8.91521	14.3572	0.0074038	0.0461717
FBgn0035021	-0.42728	5.44319	14.0029	0.00785907	0.0480442
FBgn0036695	-0.427485	4.97049	17.485	0.00455942	0.0365147
FBgn0266720	-0.427577	6.08269	17.8978	0.00429826	0.0353547
FBgn0039451	-0.429196	6.82935	15.7489	0.00591483	0.0414236
FBgn0036053	-0.429851	7.51333	28.4746	0.00124826	0.0203199
FBgn0031673	-0.429874	6.22318	31.2715	0.00096008	0.0178951
FBgn0039544	-0.430893	6.75898	15.1828	0.00646856	0.0430671
FBgn0032886	-0.432055	6.33747	36.025	0.00064125	0.0151601
FBgn0027515	-0.433027	7.0144	22.8025	0.00228756	0.025732
FBgn0000247	-0.43313	6.74364	21.0241	0.00283657	0.0286189
FBgn0027528	-0.433536	5.3952	16.7758	0.00505844	0.0381388
FBgn0016059	-0.436596	7.74072	32.6088	0.00085274	0.0171552
FBgn0034269	-0.44	6.20065	24.7878	0.00182708	0.0235266
FBgn0005649	-0.44064	8.59923	15.7027	0.00595769	0.04155
FBgn0038524	-0.441821	5.65491	36.361	0.00062432	0.0149285
FBgn0041789	-0.444905	6.47525	31.7291	0.00092147	0.0175267
FBgn0034763	-0.446529	6.50683	15.3057	0.00634285	0.0427746
FBgn0035951	-0.446661	5.49453	30.1539	0.00106363	0.0188591
FBgn0032290	-0.446774	4.55152	16.7127	0.00510623	0.0382921
FBgn0000810	-0.44797	6.54734	24.9472	0.00179556	0.0234733
FBgn0033052	-0.448252	6.41055	24.8796	0.00180884	0.0234733
FBgn0004510	-0.448363	5.87628	13.8738	0.00803401	0.0486869
FBgn0263199	-0.448412	5.67827	26.7077	0.0014902	0.0218032
FBgn0033236	-0.448675	7.46112	16.1325	0.00557427	0.0399069
FBgn0262519	-0.449815	9.08729	21.8124	0.00257416	0.027137
FBgn0029629	-0.452439	7.64838	30.4008	0.00103955	0.0187359
FBgn0034304	-0.454952	5.49054	32.0402	0.00089637	0.0173651
FBgn0260945	-0.455632	6.98043	24.0686	0.00197864	0.0242804
FBgn0025726	-0.455655	7.11344	17.8055	0.00435492	0.0355922
FBgn0085370	-0.45611	7.41758	42.6633	0.0003918	0.0122221
FBgn0058045	-0.456257	7.73308	35.2344	0.00068352	0.0156095
FBgn0015331	-0.457216	4.65015	15.8512	0.00582141	0.0410442
FBgn0025830	-0.457752	5.04496	16.3741	0.00537289	0.039148
FBgn0010825	-0.459251	8.45447	15.1165	0.00653775	0.043321
FBgn0035879	-0.459879	5.84043	27.1257	0.00142781	0.021454
FBgn0039528	-0.463124	7.13618	20.1849	0.00315551	0.0304595
FBgn0031474	-0.463286	5.51933	19.4928	0.00345449	0.0317699
FBgn0031897	-0.465335	6.46402	15.8514	0.00582123	0.0410442
FBgn0031909	-0.466002	5.01368	16.4615	0.00530232	0.0390331
FBgn0003165	-0.467757	8.68293	29.3205	0.00115046	0.0196203
FBgn0038118	-0.468169	6.09282	15.6476	0.0060093	0.0417706
FBgn0032731	-0.468629	6.03064	14.9333	0.00673406	0.0439659
FBgn0058178	-0.472322	5.66813	24.4164	0.00190338	0.0238579
FBgn0038675	-0.474175	4.82348	14.8957	0.00677538	0.0440071
FBgn0034573	-0.475272	6.04816	24.6393	0.00185712	0.0236098
FBgn0041087	-0.47533	6.52628	22.6535	0.00232794	0.0260114
FBgn0030671	-0.475572	5.68997	50.1524	0.00024233	0.0103653
FBgn0029824	-0.476709	5.67709	19.8692	0.00328752	0.0310181
FBgn0000562	-0.477459	7.52557	29.6565	0.00111438	0.0194308
FBgn0036258	-0.477519	8.24422	21.6709	0.00261887	0.0272603
FBgn0035229	-0.477751	6.94136	15.3904	0.00625793	0.0425102
FBgn0023508	-0.479281	6.74058	18.9612	0.0037096	0.0328873
FBgn0039025	-0.479426	5.27524	35.5765	0.0006648	0.0154979
FBgn0017572	-0.479852	6.55951	19.7469	0.00334061	0.0313425
FBgn0033460	-0.480168	7.30723	23.8186	0.00203513	0.0244955
FBgn0032196	-0.481791	6.04664	19.5655	0.00342141	0.0317096
FBgn0026573	-0.481804	6.80899	21.5016	0.0026737	0.0275909
FBgn0086442	-0.481833	7.01818	14.3511	0.0074113	0.046184
FBgn0024187	-0.483133	5.40417	16.423	0.00533327	0.0390331
FBgn0050109	-0.484468	4.87336	14.4769	0.00725772	0.045846
FBgn0038100	-0.486794	7.31494	40.449	0.00045813	0.0127379
FBgn0261556	-0.487331	6.15481	18.0868	0.00418517	0.0347533
FBgn0011202	-0.487943	6.45027	22.5776	0.00234887	0.0260236
FBgn0029157	-0.489863	8.12502	22.063	0.0024974	0.0268062
FBgn0003079	-0.490368	6.13269	19.2165	0.00358413	0.0323577
FBgn0039908	-0.491148	5.13035	22.4204	0.00239301	0.0262823
FBgn0039860	-0.491828	4.72832	19.1884	0.00359767	0.03241
FBgn0011289	-0.492153	7.19368	24.5824	0.00186877	0.0236608
FBgn0037688	-0.492935	5.57364	14.0948	0.00773757	0.0475644
FBgn0027085	-0.493205	5.62408	18.7525	0.00381647	0.033042
FBgn0030269	-0.493677	6.06999	13.7855	0.00815673	0.0490023
FBgn0030034	-0.496653	7.28791	25.611	0.00167163	0.0228765
FBgn0035294	-0.49735	5.46577	38.5522	0.000527	0.0137535
FBgn0034261	-0.499272	5.71772	18.7336	0.0038263	0.033042
FBgn0015278	-0.501012	6.98763	44.1693	0.0003537	0.0117931
FBgn0017558	-0.50146	6.15086	16.2537	0.00547208	0.0395474
FBgn0031893	-0.501667	6.0598	56.2968	0.00017104	0.00959365
FBgn0058263	-0.502395	5.92975	50.6776	0.00023487	0.0102913
FBgn0267385	-0.502438	9.6735	25.2749	0.00173295	0.0230207
FBgn0263106	-0.505259	7.91196	16.5062	0.00526673	0.0390331
FBgn0035421	-0.508262	6.2835	25.4566	0.00169944	0.0229397
FBgn0283442	-0.508964	7.5623	26.4204	0.00153514	0.0221836
FBgn0264785	-0.509439	7.36994	13.7487	0.00820852	0.0490023
FBgn0003071	-0.509481	7.33996	18.6301	0.003881	0.0332788
FBgn0037282	-0.511153	6.00559	19.6612	0.00337849	0.0315059
FBgn0031589	-0.513352	5.40524	25.0156	0.00178226	0.0234156
FBgn0017545	-0.517536	11.3043	16.9785	0.00490887	0.0376569
FBgn0028509	-0.517672	6.19381	28.989	0.00118756	0.0198774
FBgn0020621	-0.518766	6.95038	23.0842	0.00221368	0.0252431
FBgn0262872	-0.518952	8.61856	17.3584	0.00464362	0.0367269
FBgn0024841	-0.522627	6.12395	31.8387	0.00091252	0.0174597
FBgn0010877	-0.523812	7.5855	15.2874	0.00636138	0.042814
FBgn0086384	-0.525011	6.72368	31.9228	0.00090573	0.0174597
FBgn0039505	-0.526807	4.56154	21.9438	0.00253355	0.0269419
FBgn0035515	-0.526906	5.49947	35.3673	0.00067617	0.015598
FBgn0041630	-0.52749	5.21269	22.5719	0.00235047	0.0260236
FBgn0028484	-0.529606	6.1964	24.0137	0.00199086	0.024359
FBgn0030465	-0.530048	5.82009	23.8429	0.00202954	0.0244955
FBgn0000382	-0.530744	7.5096	41.0533	0.00043867	0.0126551
FBgn0032200	-0.53097	5.97822	59.0513	0.00014794	0.00905896
FBgn0032921	-0.532788	4.78906	18.1221	0.00416448	0.0346447
FBgn0016053	-0.533187	7.69552	38.1213	0.00054449	0.0139354
FBgn0003410	-0.533786	7.37338	18.9032	0.0037389	0.0328977
FBgn0004050	-0.534354	6.44114	34.7232	0.00071279	0.0156896
FBgn0052638	-0.535894	4.94514	21.6809	0.00261569	0.0272603
FBgn0034946	-0.537644	5.86746	38.4978	0.00052917	0.0137535
FBgn0259174	-0.538388	8.21656	15.5361	0.00611545	0.0420544
FBgn0001565	-0.53972	7.45353	26.3121	0.00155255	0.0221836
FBgn0026239	-0.541595	6.38827	22.9442	0.00225001	0.0254464
FBgn0024998	-0.542032	5.54513	17.2043	0.00474894	0.0369711
FBgn0039406	-0.542656	7.84203	16.9434	0.00493435	0.0378121
FBgn0038972	-0.542778	5.3822	56.8918	0.00016567	0.00956218
FBgn0034083	-0.543518	5.13536	24.7527	0.00183412	0.0235266
FBgn0261934	-0.543944	6.95532	18.8308	0.00377587	0.0329566
FBgn0029976	-0.544672	6.9661	27.7579	0.00133974	0.0207045
FBgn0030505	-0.545386	6.44102	38.7323	0.00051991	0.0136828
FBgn0025866	-0.547025	6.6942	32.9376	0.00082876	0.0169582
FBgn0001085	-0.547058	5.75953	27.7645	0.00133887	0.0207045
FBgn0020312	-0.549084	5.96552	25.3676	0.00171574	0.0229935
FBgn0016794	-0.550941	7.39239	23.706	0.00206124	0.0245159
FBgn0086254	-0.552647	8.46707	43.4858	0.00037037	0.0120827
FBgn0036733	-0.552824	5.93991	19.0179	0.00368124	0.0327633
FBgn0037315	-0.55305	6.87992	25.6588	0.00166314	0.0228765
FBgn0261984	-0.554674	5.77011	18.2086	0.00411435	0.034433
FBgn0030683	-0.556622	4.74533	23.8254	0.00203357	0.0244955
FBgn0015229	-0.557987	7.40161	14.8588	0.00681615	0.0441178
FBgn0035877	-0.558585	5.09641	14.4634	0.00727395	0.0458785
FBgn0032395	-0.55904	4.78043	24.9244	0.00180003	0.0234733
FBgn0037327	-0.559395	7.28108	23.4075	0.00213268	0.0250679
FBgn0033636	-0.561124	7.6342	15.109	0.0065457	0.0433394
FBgn0000017	-0.561588	7.46558	18.9048	0.00373808	0.0328977
FBgn0029897	-0.56225	10.1292	15.5901	0.00606374	0.0418932
FBgn0263602	-0.563595	5.79	16.189	0.00552635	0.0397337
FBgn0027535	-0.564692	4.51253	21.1942	0.00277712	0.0282402
FBgn0285952	-0.565759	10.4419	23.3807	0.00213924	0.0251098
FBgn0011272	-0.568636	10.2872	15.0502	0.00660792	0.0435104
FBgn0038830	-0.571058	5.21579	43.4017	0.00037249	0.0120827
FBgn0019990	-0.571534	6.46903	14.5847	0.00712938	0.04527
FBgn0039733	-0.571883	6.03847	14.3047	0.00746902	0.0463711
FBgn0000256	-0.572701	5.44487	25.4688	0.00169723	0.0229397
FBgn0030514	-0.572871	6.63787	17.0177	0.00488055	0.0375762
FBgn0039970	-0.573322	6.87251	32.3947	0.00086884	0.0172959
FBgn0036144	-0.574387	7.22921	27.7963	0.00133463	0.0207045
FBgn0010905	-0.574769	7.98207	21.9486	0.00253208	0.0269419
FBgn0032724	-0.575693	5.31497	30.6087	0.00101982	0.0186723
FBgn0010504	-0.577126	4.84132	38.5299	0.00052789	0.0137535
FBgn0053182	-0.577858	5.92059	14.0075	0.00785295	0.0480442
FBgn0043455	-0.580013	5.8991	23.7934	0.00204093	0.0244955
FBgn0037368	-0.581746	5.7013	23.2197	0.00217924	0.0252308
FBgn0031059	-0.581893	4.73475	14.5172	0.00720941	0.0456742
FBgn0013325	-0.582102	10.212	14.703	0.00699195	0.0448721
FBgn0015520	-0.583552	5.78293	17.5011	0.00454889	0.0365147
FBgn0037944	-0.583792	6.08725	17.3955	0.00461873	0.0366738
FBgn0016754	-0.584379	5.28341	22.4563	0.00238283	0.026205
FBgn0035346	-0.584988	5.83926	43.9203	0.00035965	0.0118502
FBgn0038854	-0.585828	6.08058	30.1542	0.0010636	0.0188591
FBgn0037702	-0.586333	7.57001	45.9962	0.00031368	0.0112938
FBgn0027504	-0.587511	7.18773	15.2539	0.0063954	0.0428871
FBgn0037234	-0.587525	6.06021	18.3701	0.00402286	0.0340073
FBgn0260398	-0.588062	6.6271	23.1464	0.00219778	0.0252308
FBgn0000463	-0.590234	6.46914	20.6407	0.00297683	0.0293923
FBgn0005672	-0.590591	5.50415	23.0239	0.00222924	0.0253572
FBgn0004404	-0.591137	8.58624	23.7329	0.00205496	0.0245159
FBgn0034491	-0.596398	6.72032	21.4266	0.00269847	0.0277098
FBgn0030603	-0.596744	7.24522	47.3714	0.00028736	0.0107309
FBgn0028387	-0.596997	6.00296	16.9194	0.00495185	0.0378121
FBgn0023506	-0.601976	5.61035	16.856	0.00499852	0.0379606
FBgn0039730	-0.604588	5.40512	22.1473	0.00247226	0.0267924
FBgn0000166	-0.605141	6.98026	14.0038	0.00785786	0.0480442
FBgn0023509	-0.607647	6.30926	40.2417	0.00046507	0.0128879
FBgn0023172	-0.610232	8.10564	56.3111	0.00017091	0.00959365
FBgn0283712	-0.612651	6.72373	17.1912	0.00475803	0.0369731
FBgn0023170	-0.614078	9.10362	16.2912	0.00544089	0.0394241
FBgn0039665	-0.614913	5.29424	52.3609	0.0002129	0.0102787
FBgn0010198	-0.617037	10.2066	19.9777	0.00324136	0.0310082
FBgn0035237	-0.618626	7.8454	20.708	0.00295157	0.0292674
FBgn0031023	-0.618659	7.67748	23.0876	0.00221282	0.0252431
FBgn0004606	-0.618666	5.74266	25.51	0.00168975	0.0229397
FBgn0037931	-0.619017	4.28024	13.7739	0.00817289	0.0490023
FBgn0033609	-0.622013	5.45494	28.1508	0.00128856	0.0206568
FBgn0022764	-0.622432	8.91112	15.1421	0.006511	0.0432272
FBgn0266916	-0.622842	6.90498	18.6105	0.00389144	0.0333023
FBgn0003231	-0.623051	8.40929	50.1297	0.00024265	0.0103653
FBgn0003942	-0.623444	10.4054	15.6645	0.00599338	0.0416946
FBgn0261647	-0.626184	5.7049	30.3352	0.00104588	0.0187429
FBgn0038476	-0.626611	8.55358	52.81	0.0002075	0.0101553
FBgn0033777	-0.6294	5.94361	17.648	0.00445392	0.0360739
FBgn0031213	-0.629714	6.72963	37.3825	0.00057628	0.0143538
FBgn0035461	-0.631233	4.29959	20.219	0.00314168	0.0303635
FBgn0038043	-0.63341	7.1656	77.3009	6.46e-05	0.00616628
FBgn0038853	-0.636631	6.42386	14.2401	0.00755039	0.0467722
FBgn0023094	-0.637694	6.53747	37.5988	0.00056673	0.0142173
FBgn0036825	-0.638427	10.2611	19.885	0.00328076	0.0310181
FBgn0035211	-0.638528	4.66092	28.8303	0.00120587	0.019984
FBgn0035969	-0.639079	7.37397	27.372	0.00139263	0.0211908
FBgn0034063	-0.64528	4.76726	20.9764	0.00285357	0.0286754
FBgn0285947	-0.64915	10.2412	20.1487	0.0031703	0.0305319
FBgn0004864	-0.651178	7.11603	21.0096	0.00284172	0.0286189
FBgn0039461	-0.652839	4.56896	26.1418	0.00158043	0.0223422
FBgn0010113	-0.653124	7.04358	19.8475	0.00329686	0.0310365
FBgn0022768	-0.654781	7.48289	21.9048	0.00254553	0.0270007
FBgn0024887	-0.655202	5.00716	20.8856	0.00288622	0.028854
FBgn0025639	-0.65527	8.20061	24.4121	0.0019043	0.0238579
FBgn0031484	-0.656116	5.35459	21.8303	0.00256857	0.027137
FBgn0033121	-0.659295	5.72796	32.8154	0.00083757	0.0170385
FBgn0037920	-0.661139	4.92444	16.1717	0.00554094	0.0398044
FBgn0037917	-0.661397	6.09414	27.8516	0.00132731	0.0207045
FBgn0005533	-0.66198	9.80376	18.8463	0.00376793	0.0329566
FBgn0020910	-0.663599	11.1891	15.2068	0.0064438	0.0429706
FBgn0034743	-0.665465	9.96314	20.1535	0.00316833	0.0305319
FBgn0267821	-0.668033	7.515	23.0191	0.00223047	0.0253572
FBgn0010412	-0.67079	10.2998	32.5267	0.00085887	0.0171958
FBgn0053170	-0.672761	3.82047	17.8735	0.0043131	0.0353886
FBgn0004903	-0.673438	6.23595	48.088	0.00027478	0.0106961
FBgn0003459	-0.674206	5.56667	16.4687	0.00529657	0.0390331
FBgn0036305	-0.676256	5.51516	23.7047	0.00206155	0.0245159
FBgn0038252	-0.678037	8.48523	34.5709	0.00072183	0.0156896
FBgn0028499	-0.680348	4.35087	19.0931	0.00364409	0.0325502
FBgn0003074	-0.680914	8.30848	31.5783	0.00093397	0.0176442
FBgn0259789	-0.681156	7.83903	28.8666	0.00120165	0.0199536
FBgn0033802	-0.682774	6.0231	26.7214	0.00148809	0.0218032
FBgn0286213	-0.689919	9.78247	23.8432	0.00202948	0.0244955
FBgn0034179	-0.690191	4.77272	30.3636	0.00104313	0.0187359
FBgn0003495	-0.693668	6.33529	21.7358	0.00259824	0.027221
FBgn0038545	-0.693691	4.66659	19.9308	0.00326122	0.0310181
FBgn0053229	-0.699762	6.9661	16.4422	0.00531777	0.0390331
FBgn0035392	-0.7017	3.41457	16.048	0.00564706	0.0402901
FBgn0015288	-0.704343	9.71496	22.2823	0.00243265	0.0265434
FBgn0038593	-0.705474	5.51913	26.2585	0.00156125	0.0221836
FBgn0061469	-0.707032	6.27775	67.1664	9.97e-05	0.00754154
FBgn0004403	-0.70823	9.73726	28.1364	0.00129038	0.0206568
FBgn0010238	-0.708355	7.32295	22.9737	0.00224228	0.0254039
FBgn0261617	-0.708461	8.75353	21.4343	0.00269589	0.0277098
FBgn0038115	-0.709449	5.56718	42.9033	0.00038539	0.0121709
FBgn0038549	-0.710088	5.15517	14.3272	0.00744088	0.046327
FBgn0038872	-0.712522	6.86754	16.4412	0.00531862	0.0390331
FBgn0030420	-0.713557	5.46891	30.4427	0.00103553	0.0187359
FBgn0024542	-0.71518	5.10109	21.3567	0.00272182	0.0278812
FBgn0002441	-0.715349	6.77051	15.1399	0.00651326	0.0432272
FBgn0031980	-0.72302	9.53425	28.3003	0.00126974	0.0205541
FBgn0039538	-0.72706	4.96712	20.1068	0.00318753	0.0306625
FBgn0001222	-0.728322	7.35994	16.0189	0.00567243	0.0404022
FBgn0020647	-0.728424	6.01943	17.7734	0.00437485	0.0356853
FBgn0024733	-0.73192	10.635	18.1833	0.00412897	0.0345208
FBgn0050372	-0.733303	6.97353	34.7758	0.00070971	0.0156896
FBgn0013995	-0.739596	6.91376	17.8872	0.00430475	0.0353547
FBgn0044871	-0.741253	5.13253	37.0782	0.00059007	0.0144839
FBgn0285949	-0.747852	10.2065	21.4797	0.00268089	0.027631
FBgn0026417	-0.748449	3.23384	14.8188	0.00686073	0.0443036
FBgn0038860	-0.752163	4.97549	17.6982	0.00442203	0.035994
FBgn0031820	-0.757889	7.5559	31.029	0.00098139	0.0181779
FBgn0039301	-0.760803	5.23584	19.912	0.00326922	0.0310181
FBgn0058006	-0.762572	5.1549	45.0447	0.00033374	0.0115895
FBgn0031420	-0.764023	5.3027	17.7642	0.00438063	0.0356976
FBgn0036519	-0.764162	4.83362	18.8967	0.00374222	0.0328977
FBgn0032420	-0.76474	5.09759	21.1473	0.00279336	0.0283365
FBgn0010408	-0.768297	10.3784	29.1652	0.00116765	0.0197053
FBgn0034138	-0.773237	10.4049	25.7014	0.00165563	0.0228765
FBgn0038588	-0.778841	5.50163	50.8765	0.00023213	0.0102787
FBgn0265102	-0.779138	5.38168	17.4002	0.00461562	0.0366738
FBgn0266411	-0.78349	7.46149	106.665	2.35e-05	0.00447972
FBgn0259985	-0.784971	5.06617	18.213	0.00411186	0.034433
FBgn0022893	-0.791061	10.4469	35.6181	0.00066257	0.0154979
FBgn0038571	-0.792072	4.56892	41.6122	0.00042161	0.0124682
FBgn0261570	-0.792196	7.40113	15.2596	0.00638966	0.0428871
FBgn0020618	-0.808449	10.988	29.7266	0.00110704	0.0193824
FBgn0024510	-0.809306	5.14128	41.9479	0.00041178	0.0124682
FBgn0038721	-0.809961	5.26409	83.6802	5.04e-05	0.00574382
FBgn0036000	-0.814181	5.71074	62.0246	0.00012734	0.00866462
FBgn0026570	-0.81772	4.56223	50.3098	0.00024006	0.0103653
FBgn0004359	-0.825032	5.19897	49.3297	0.00025463	0.0105507
FBgn0030073	-0.829048	4.1699	21.5373	0.002662	0.0275265
FBgn0002579	-0.830025	10.0449	41.6675	0.00041997	0.0124682
FBgn0086710	-0.830122	9.4842	28.1027	0.00129468	0.0206568
FBgn0037623	-0.839192	4.7086	48.4703	0.00026836	0.010662
FBgn0031608	-0.842557	5.03721	19.8799	0.00328295	0.0310181
FBgn0043001	-0.847268	5.04344	14.105	0.00772418	0.0475528
FBgn0039266	-0.85489	4.56401	26.7784	0.00147939	0.0217976
FBgn0031872	-0.856147	4.93251	24.3318	0.00192134	0.0239996
FBgn0033912	-0.8608	10.5181	34.4213	0.00073085	0.0157641
FBgn0036476	-0.861453	4.01452	17.3529	0.00464736	0.0367269
FBgn0003292	-0.862804	5.15971	15.4739	0.00617579	0.0423031
FBgn0050147	-0.872257	3.37237	16.8807	0.00498029	0.0379117
FBgn0266674	-0.883772	6.0637	59.8478	0.00014202	0.00905896
FBgn0023531	-0.88703	4.61407	18.2866	0.00406982	0.0342315
FBgn0030701	-0.900528	6.68222	51.6274	0.00022213	0.0102787
FBgn0030136	-0.901905	9.67376	27.6758	0.00135077	0.0207805
FBgn0034705	-0.905864	3.15155	16.1902	0.00552531	0.0397337
FBgn0035998	-0.907289	5.67597	91.8337	3.77e-05	0.00528428
FBgn0035993	-0.907564	5.87614	42.581	0.00039404	0.0122221
FBgn0261592	-0.911762	10.7053	44.8072	0.00033901	0.0116755
FBgn0035388	-0.928642	7.13206	47.7216	0.00028112	0.0107309
FBgn0001225	-0.930667	9.33732	14.3805	0.00737504	0.046061
FBgn0002709	-0.934834	5.57722	52.4437	0.00021189	0.0102787
FBgn0261823	-0.940713	5.91411	55.5301	0.0001783	0.0096639
FBgn0035999	-0.942607	5.79767	133.442	1.15e-05	0.00384343
FBgn0028991	-0.966283	3.54185	18.9947	0.00369282	0.0328081
FBgn0033716	-0.969929	5.84027	50.1229	0.00024275	0.0103653
FBgn0035770	-0.973434	6.72323	89.3611	4.1e-05	0.00528428
FBgn0266111	-0.980104	6.45947	16.6642	0.00514334	0.0384445
FBgn0037773	-0.990082	4.6305	30.2547	0.0010537	0.0188428
FBgn0031971	-1.00527	5.85511	15.5636	0.00608905	0.0419418
FBgn0264307	-1.01409	3.87291	41.6492	0.00042052	0.0124682
FBgn0013548	-1.03281	6.76123	16.1415	0.00556666	0.0398864
FBgn0038461	-1.04672	6.05691	78.2767	6.21e-05	0.00616628
FBgn0010226	-1.05441	7.05742	67.7814	9.7e-05	0.00749763
FBgn0036354	-1.05684	5.17752	15.0157	0.00664488	0.043685
FBgn0053080	-1.06477	2.37672	18.4947	0.00395403	0.0336978
FBgn0250755	-1.06657	4.11502	25.0991	0.00176618	0.023351
FBgn0052243	-1.11506	5.66654	89.6124	4.07e-05	0.00528428
FBgn0035094	-1.1295	5.42266	26.7222	0.00148797	0.0218032
FBgn0038277	-1.1435	9.75826	44.1957	0.00035307	0.0117931
FBgn0046685	-1.1521	5.16091	48.844	0.00026228	0.010607
FBgn0036545	-1.15214	4.75481	83.4866	5.08e-05	0.00574382
FBgn0030421	-1.16844	4.97222	20.7442	0.00293807	0.0292028
FBgn0011642	-1.17222	5.9837	51.796	0.00021997	0.0102787
FBgn0028697	-1.17325	10.2197	89.6683	4.06e-05	0.00528428
FBgn0259993	-1.17766	5.09284	16.3087	0.00542641	0.0393532
FBgn0000246	-1.18663	5.53587	54.5656	0.000188	0.0096639
FBgn0030174	-1.20729	4.97108	33.3461	0.00080019	0.0165352
FBgn0036826	-1.24726	4.95063	75.199	7.03e-05	0.00644851
FBgn0011305	-1.29406	5.18816	204.985	2.87e-06	0.00186106
FBgn0028581	-1.30552	4.76313	87.9771	4.31e-05	0.00533482
FBgn0037151	-1.33247	2.88179	25.5939	0.00167469	0.0228765
FBgn0031483	-1.34145	6.73603	29.4032	0.00114144	0.0196154
FBgn0035497	-1.35197	4.78955	41.4227	0.0004273	0.012591
FBgn0032161	-1.37203	4.43422	90.4418	3.95e-05	0.00528428
FBgn0035710	-1.41636	5.35612	23.7718	0.00204592	0.0244955
FBgn0262108	-1.44335	3.17986	43.415	0.00037215	0.0120827
FBgn0037879	-1.45202	2.63219	19.4708	0.00346458	0.0317928
FBgn0036906	-1.50172	2.5653	19.8823	0.00328194	0.0310181
FBgn0010194	-1.59724	4.23539	41.6882	0.00041936	0.0124682
FBgn0058298	-1.66126	-0.317219	14.2202	0.00757563	0.046842
FBgn0030583	-1.73168	1.11828	19.2304	0.00357745	0.0323577
FBgn0033519	-1.74206	3.75343	14.4763	0.00725845	0.045846
FBgn0037521	-1.81773	4.01865	49.9014	0.000246	0.0103944
FBgn0266758	-1.87014	3.01134	15.6014	0.006053	0.0418932
FBgn0025739	-2.01845	4.11703	22.6195	0.00233729	0.0260236
FBgn0004400	-2.02022	4.70556	48.7061	0.0002645	0.010607
FBgn0037788	-2.09518	4.88424	362.988	4.42e-07	0.00064922
FBgn0035090	-2.12783	1.90931	15.0634	0.00659396	0.0434869
FBgn0035179	-2.14459	-0.482458	14.809	0.0068717	0.0443171
FBgn0266801	-2.14545	1.7017	27.7512	0.00134064	0.0207045
FBgn0039748	-2.21955	2.36206	23.8819	0.00202063	0.0244955
FBgn0020521	-2.28483	2.23916	15.7139	0.00594723	0.0415306
FBgn0027500	-2.33969	7.77606	89.5943	4.07e-05	0.00528428
FBgn0030629	-2.3735	3.02121	36.9676	0.00059519	0.0145023
FBgn0058470	-2.38054	1.21397	30.9593	0.00098763	0.0182461
FBgn0020372	-2.38314	1.42713	33.5463	0.00078665	0.0163767
FBgn0263660	-2.38344	1.1418	35.0141	0.00069594	0.0156896
FBgn0040832	-2.40885	0.306574	22.1282	0.00247792	0.0267924
FBgn0019985	-2.52841	1.67294	14.1024	0.00772755	0.0475528
FBgn0087011	-2.54208	0.24839	17.5669	0.00450602	0.0363464
FBgn0266347	-2.57833	5.42763	101.962	2.71e-05	0.00492664
FBgn0033130	-2.59119	1.76009	18.7757	0.00380439	0.033042
FBgn0051445	-2.5936	0.294577	14.0755	0.00776282	0.0476648
FBgn0263780	-2.63587	1.09289	50.2591	0.00024079	0.0103653
FBgn0040823	-2.75376	4.63279	69.3526	9.04e-05	0.00719046
FBgn0266211	-3.00665	0.313675	18.7394	0.00382329	0.033042
FBgn0046258	-3.02261	2.79586	60.8031	0.00013532	0.00898824
FBgn0037248	-3.04666	7.95287	111.305	2.05e-05	0.00418572
FBgn0050154	-3.08103	0.253738	20.9019	0.00288031	0.0288341
FBgn0022355	-3.48727	5.38608	19.0126	0.00368386	0.0327633
FBgn0052641	-3.50928	3.2913	82.7897	5.21e-05	0.00581768
FBgn0036485	-3.61211	0.613217	38.2762	0.00053812	0.013857
FBgn0262029	-4.45714	2.14948	113.514	1.93e-05	0.00417923
FBgn0041581	-4.58771	-0.274226	38.4284	0.00053195	0.013783
FBgn0036652	-4.74998	-0.109561	34.8328	0.00070638	0.0156896
FBgn0262580	-4.82038	-0.0917947	39.6629	0.00048517	0.0133126
FBgn0285958	-4.86864	2.2755	48.3667	0.00027008	0.010662
FBgn0036106	-4.9053	2.9702	25.6472	0.00166521	0.0228765
FBgn0051157	-5.41578	0.81584	28.1487	0.00128882	0.0206568
FBgn0037150	-5.8433	4.7201	179.176	4.44e-06	0.00247991
FBgn0037811	-5.94003	4.18496	460.406	2.02e-07	0.00056278
FBgn0001217	-6.04536	3.89106	267.219	1.21e-06	0.00091949
FBgn0038943	-6.44723	2.97999	30.1216	0.00106683	0.0188758

## Sheet: Fig. S3F
GO term of up-regulated and down-regulated genes (Fig. S3F)
Up_regulate
Category	Term	Count	%	PValue	Genes	List Total	Pop Hits	Pop Total	Fold Enrichment	Bonferroni	Benjamini	FDR	LOG FDR
GOTERM_BP_DIRECT	GO:0032543 mitochondrial translation	34	3.79041	1.14e-17	FBGN0036990, FBGN0033480, FBGN0260779, FBGN0036774, FBGN0032053, FBGN0037566, FBGN0039765, FBGN0036135, FBGN0031660, FBGN0039588, FBGN0034893, FBGN0030692, FBGN0263863, FBGN0030552, FBGN0026261, FBGN0036853, FBGN0037608, FBGN0044030, FBGN0040389, FBGN0035374, FBGN0039555, FBGN0039159, FBGN0001995, FBGN0030786, FBGN0033816, FBGN0031357, FBGN0035534, FBGN0035335, FBGN0031651, FBGN0038307, FBGN00384…	717	87	10996	5.99343	1.46e-14	1.46e-14	1.45e-14	13.8386
GOTERM_BP_DIRECT	GO:0022008 neurogenesis	90	10.0334	1.94e-15	FBGN0260857, FBGN0038597, FBGN0036772, FBGN0034354, FBGN0032298, FBGN0037543, FBGN0031040, FBGN0260456, FBGN0036173, FBGN0001986, FBGN0027334, FBGN0029755, FBGN0028426, FBGN0028744, FBGN0027330, FBGN0025674, FBGN0283494, FBGN0052069, FBGN0052344, FBGN0037108, FBGN0040075, FBGN0027493, FBGN0035524, FBGN0052708, FBGN0036188, FBGN0010292, FBGN0038964, FBGN0037632, FBGN0010770, FBGN0036500, FBGN00396…	717	565	10996	2.44292	2.42e-12	1.24e-12	1.23e-12	11.9101
GOTERM_BP_DIRECT	GO:0006364 rRNA processing	22	2.45262	7.84e-14	FBGN0038146, FBGN0032051, FBGN0034232, FBGN0033485, FBGN0039183, FBGN0022069, FBGN0031040, FBGN0010926, FBGN0262560, FBGN0028744, FBGN0032919, FBGN0036514, FBGN0033454, FBGN0003062, FBGN0036889, FBGN0033741, FBGN0034422, FBGN0036754, FBGN0031764, FBGN0053505, FBGN0039828, FBGN0032701	717	45	10996	7.49766	1.01e-10	3.35e-11	3.32e-11	10.4789
GOTERM_BP_DIRECT	GO:0006120 mitochondrial electron transport, NADH to ubiquinone	19	2.11817	1.97e-12	FBGN0011361, FBGN0037001, FBGN0021967, FBGN0017567, FBGN0025839, FBGN0033570, FBGN0035046, FBGN0262952, FBGN0001989, FBGN0031228, FBGN0031436, FBGN0030853, FBGN0029888, FBGN0029971, FBGN0047038, FBGN0033961, FBGN0011455, FBGN0032511, FBGN0030605	717	37	10996	7.87531	2.52e-09	6.31e-10	6.25e-10	9.20412
GOTERM_BP_DIRECT	GO:0009267 cellular response to starvation	28	3.12152	3.2e-11	FBGN0038597, FBGN0032051, FBGN0038473, FBGN0034232, FBGN0038197, FBGN0034915, FBGN0027330, FBGN0036514, FBGN0003062, FBGN0050349, FBGN0039306, FBGN0031764, FBGN0033548, FBGN0086451, FBGN0038146, FBGN0038964, FBGN0036686, FBGN0039115, FBGN0052350, FBGN0033092, FBGN0023542, FBGN0029148, FBGN0266284, FBGN0033454, FBGN0033754, FBGN0011824, FBGN0033799, FBGN0033557	717	95	10996	4.52012	4.11e-08	8.21e-09	8.13e-09	8.08991
GOTERM_BP_DIRECT	GO:0006360 transcription from RNA polymerase I promoter	11	1.22631	3.08e-10	FBGN0003278, FBGN0037121, FBGN0003275, FBGN0038601, FBGN0033929, FBGN0086447, FBGN0262954, FBGN0039218, FBGN0019938, FBGN0042092, FBGN0031657	717	13	10996	12.9767	3.96e-07	6.59e-08	6.53e-08	7.18509
GOTERM_BP_DIRECT	GO:0042254 ribosome biogenesis	14	1.56076	5.76e-08	FBGN0010292, FBGN0036686, FBGN0037137, FBGN0021995, FBGN0053230, FBGN0032408, FBGN0032818, FBGN0266570, FBGN0052409, FBGN0038746, FBGN0011824, FBGN0033548, FBGN0032701, FBGN0032988	717	33	10996	6.50623	7.39e-05	1.06e-05	1.05e-05	4.97881
GOTERM_BP_DIRECT	GO:0042273 ribosomal large subunit biogenesis	10	1.11483	1.51e-07	FBGN0039233, FBGN0036460, FBGN0032925, FBGN0038473, FBGN0052409, FBGN0038746, FBGN0033379, FBGN0039868, FBGN0037943, FBGN0039828	717	16	10996	9.58508	0.000194	2.43e-05	2.4e-05	4.61979
GOTERM_BP_DIRECT	GO:0006383 transcription from RNA polymerase III promoter	9	1.00334	1.33e-06	FBGN0030687, FBGN0037121, FBGN0010287, FBGN0003275, FBGN0004463, FBGN0086447, FBGN0262954, FBGN0039218, FBGN0031657	717	15	10996	9.20167	0.00170206	0.000189	0.000187	3.72816
GOTERM_BP_DIRECT	GO:0000462 maturation of SSU-rRNA from tricistronic rRNA transcript (SSU-rRNA, 5.8S rRNA, LSU-rRNA)	11	1.22631	1.17e-05	FBGN0038597, FBGN0029755, FBGN0031736, FBGN0262560, FBGN0036686, FBGN0036500, FBGN0030000, FBGN0033454, FBGN0033557, FBGN0086451, FBGN0037073	717	30	10996	5.62324	0.014907	0.00150192	0.0014867	2.82778
GOTERM_BP_DIRECT	GO:0000470 maturation of LSU-rRNA	8	0.891862	5.26e-05	FBGN0034915, FBGN0032050, FBGN0032408, FBGN0037566, FBGN0029148, FBGN0030067, FBGN0032298, FBGN0033741	717	17	10996	7.217	0.0653143	0.00614029	0.00607807	2.21623
GOTERM_BP_DIRECT	GO:0010501 RNA secondary structure unwinding	10	1.11483	0.00011	FBGN0037561, FBGN0034496, FBGN0010220, FBGN0032919, FBGN0266581, FBGN0052344, FBGN0037549, FBGN0021995, FBGN0036754, FBGN0027602	717	31	10996	4.94714	0.131425	0.0117412	0.0116222	1.93471
GOTERM_BP_DIRECT	GO:0030150 protein import into mitochondrial matrix	9	1.00334	0.000169	FBGN0038387, FBGN0038683, FBGN0035473, FBGN0036928, FBGN0033918, FBGN0250874, FBGN0033357, FBGN0016041, FBGN0036173	717	26	10996	5.30866	0.195429	0.0167252	0.0165557	1.78105
GOTERM_BP_DIRECT	GO:0008033 tRNA processing	9	1.00334	0.000391	FBGN0038861, FBGN0066304, FBGN0034351, FBGN0030554, FBGN0085346, FBGN0032819, FBGN0032430, FBGN0003062, FBGN0038471	717	29	10996	4.75949	0.39461	0.0358417	0.0354785	1.45003
Down regulate
GOTERM_BP_DIRECT	GO:0002181 cytoplasmic translation	27	5.42169	9.1934e-16	FBGN0038277, FBGN0011272, FBGN0086710, FBGN0002579, FBGN0003942, FBGN0010408, FBGN0029897, FBGN0030136, FBGN0031980, FBGN0039406, FBGN0034138, FBGN0023170, FBGN0017545, FBGN0010198, FBGN0015288, FBGN0024733, FBGN0020910, FBGN0004404, FBGN0004403, FBGN0005533, FBGN0261592, FBGN0028697, FBGN0010412, FBGN0034743, FBGN0013325, FBGN0033912, FBGN0036825	399	100	10996	7.4409	9.86766e-13	1.02139e-12	9.97484e-13	12.0011
GOTERM_BP_DIRECT	GO:0000028 ribosomal small subunit assembly	7	1.40562	5.44971e-05	FBGN0038277, FBGN0005533, FBGN0030136, FBGN0010412, FBGN0034138, FBGN0004404, FBGN0004403	399	20	10996	9.64561	0.0587513	0.021106	0.020612	1.68588
GOTERM_BP_DIRECT	GO:0043087 regulation of GTPase activity	10	2.00803	6.53374e-05	FBGN0037917, FBGN0023508, FBGN0050372, FBGN0261570, FBGN0028509, FBGN0003041, FBGN0035879, FBGN0033349, FBGN0259228, FBGN0041789	399	50	10996	5.51178	0.07002	0.021106	0.020612	1.68588
GOTERM_BP_DIRECT	GO:0007298 border follicle cell migration	16	3.21285	7.5989e-05	FBGN0001404, FBGN0025866, FBGN0020224, FBGN0003205, FBGN0266674, FBGN0004864, FBGN0003079, FBGN0000463, FBGN0001085, FBGN0005672, FBGN0000163, FBGN0267390, FBGN0003391, FBGN0038206, FBGN0010303, FBGN0037848	399	131	10996	3.36597	0.0809613	0.021106	0.020612	1.68588
GOTERM_BP_DIRECT	GO:0030707 ovarian follicle cell development	13	2.61044	0.000113277	FBGN0261617, FBGN0264855, FBGN0000810, FBGN0001404, FBGN0004638, FBGN0263289, FBGN0267821, FBGN0003205, FBGN0003444, FBGN0004864, FBGN0000463, FBGN0259176, FBGN0010303	399	92	10996	3.89419	0.11826	0.0251701	0.0245811	1.6094
GOTERM_BP_DIRECT	GO:0007520 myoblast fusion	9	1.80723	0.000214062	FBGN0086442, FBGN0250906, FBGN0024273, FBGN0267385, FBGN0243516, FBGN0010379, FBGN0014869, FBGN0001091, FBGN0003071	399	46	10996	5.39196	0.211678	0.0396372	0.0387096	1.41218
GOTERM_BP_DIRECT	GO:0008356 asymmetric cell division	7	1.40562	0.000269197	FBGN0024273, FBGN0000463, FBGN0001085, FBGN0000163, FBGN0264855, FBGN0264307, FBGN0003391	399	26	10996	7.4197	0.258528	0.0407411	0.0397877	1.40025
GOTERM_BP_DIRECT	GO:0007525 somatic muscle development	8	1.60643	0.000310226	FBGN0250906, FBGN0267385, FBGN0010379, FBGN0014869, FBGN0001091, FBGN0003071, FBGN0003292, FBGN0259228	399	37	10996	5.95868	0.291577	0.0407411	0.0397877	1.40025
GOTERM_BP_DIRECT	GO:0007476 imaginal disc-derived wing morphogenesis	20	4.01606	0.000330036	FBGN0020309, FBGN0000711, FBGN0030174, FBGN0020224, FBGN0004638, FBGN0263993, FBGN0003205, FBGN0004864, FBGN0003079, FBGN0000463, FBGN0003256, FBGN0001085, FBGN0030420, FBGN0261570, FBGN0259176, FBGN0005672, FBGN0037315, FBGN0010113, FBGN0030505, FBGN0086384	399	217	10996	2.53999	0.307004	0.0407411	0.0397877	1.40025

## Sheet: Fig. 6B
Supplemental Table 3: Analysis of RNA-Seq
result of statistical test by edge between Wildtype and Mod(mdg4) RN1-2/RN1-2 (Fig. S3E)
FBgn0087012	5-HT2A	-2.3925	3.16061	117.019	6.02e-06	0.0256451
FBgn0036433	CG9628	-3.41389	3.00531	245.377	3.83e-07	0.00326805

## Sheet: Fig. 6C
	Read per million
Gene_ID	EGFP KD		Mod(mdg4)-N KD			EGFP KD	Mod(mdg4)-N KD
	rep1	rep2	rep1	rep2		Average	Average	ratio
HETA	38.9626	37.5182	73.6531	67.4688		38.2404	70.561	1.8452
Invader1_LTR	9.43132	7.86741	11.1655	14.3626		8.64936	12.764	1.47572
Invader1_I-int	110.937	99.61	125.149	155.087		105.274	140.118	1.33099
MICROPIA_I-int	34.8571	26.3551	38.4363	40.8858		30.6061	39.6611	1.29585
Copia_I-int	10446.1	8755.14	11730.4	13013.3		9600.63	12371.9	1.28865
TRANSIB3	42.4134	44.6218	48.4275	61.0864		43.5176	54.757	1.25827
Copia_LTR	571.456	490.943	644.54	683.219		531.2	663.879	1.24977
Invader4_LTR	22.3096	18.4164	24.0866	26.7902		20.363	25.4384	1.24925
TRANSIB2	7.0554	7.3461	8.58819	9.33438		7.20075	8.96128	1.24449
TC1-2_DM	14.2762	12.0522	15.7916	16.5183		13.1642	16.1549	1.22719
G4_DM	6.44904	5.7951	6.89849	7.87838		6.12207	7.38844	1.20685
Invader4_I-int	238.241	248.184	269.719	316.415		243.212	293.067	1.20498
TC1_DM	3.90474	6.57132	5.5068	6.9865		5.23803	6.24665	1.19256
TAHRE	8.05108	7.30497	8.98459	9.09544		7.67802	9.04002	1.17739
DM1731_LTR	7.07694	7.51206	9.83208	7.07325		7.2945	8.45266	1.15877
TOM_I-int	5.21091	5.50001	6.19516	6.18136		5.35546	6.18826	1.1555
IDEFIX_LTR	15.5035	16.1648	18.0915	18.449		15.8342	18.2703	1.15385
S2_DM	8.74228	8.65654	10.7909	9.2201		8.69941	10.0055	1.15014
Invader6_I-int	35.2818	31.2582	35.2978	41.0832		33.27	38.1905	1.1479
MINOS	5.21091	5.90988	7.24793	5.50609		5.5604	6.37701	1.14686
POGON1	6.94774	9.14054	10.5075	7.68775		8.04414	9.09761	1.13096
DMCR1A	63.7295	60.8095	65.8934	74.3722		62.2695	70.1328	1.12628
G5_DM	19.7123	21.0674	21.0554	24.8138		20.3899	22.9346	1.1248
MDG3_I-int	36.5152	38.0649	41.25	42.2042		37.29	41.7271	1.11899
R2_DM	9.94811	8.32175	10.4062	9.92135		9.13493	10.1638	1.11263
TV1I	6.62346	5.96249	7.62854	6.35798		6.29297	6.99326	1.11128
FW3_DM	5.98609	5.02175	6.27614	5.93879		5.50392	6.10746	1.10966
FB4_DM	42.8505	43.7739	49.8981	46.194		43.3122	48.0461	1.1093
DOC	23.5675	23.6429	23.7841	28.2478		23.6052	26.016	1.10213
ROOA_I-int	16.7757	13.9294	16.9792	16.8388		15.3525	16.909	1.10138
TART	130.044	133.677	141.963	147.675		131.861	144.819	1.09827
CIRCE	51.4235	39.0391	52.3114	46.461		45.2313	49.3862	1.09186
Jockey2	9.19446	7.70001	8.79064	9.59774		8.44724	9.19419	1.08843
ROO_LTR	11.0316	11.7442	12.0344	12.6354		11.3879	12.3349	1.08316
PROTOP	41.8854	42.3989	45.8644	44.2918		42.1421	45.0781	1.06967
TART_B1	68.4034	68.5196	72.668	73.7868		68.4615	73.2274	1.06961
Galileo_DM	7.23499	7.17393	7.28842	8.1033		7.20446	7.69586	1.06821
Gypsy9_LTR	5.81383	6.50436	6.64056	6.49303		6.15909	6.56679	1.06619
DNAREP1_DM	580.007	564.495	608.887	610.541		572.251	609.714	1.06547
DMRT1C	7.49338	7.70001	8.2181	7.91578		7.5967	8.06694	1.0619
BLASTOPIA_LTR	15.2477	13.3598	14.868	15.51		14.3037	15.189	1.06189
Stalker2_I-int	1094.41	1237.44	1200.52	1274.7		1165.92	1237.61	1.06148
Copia2_I-int	20.9582	19.14	20.8206	21.7179		20.0491	21.2692	1.06086
Gypsy8_LTR	14.9868	18.3653	16.8848	18.4662		16.676	17.6755	1.05994
BARI1	6.12261	6.88697	6.38344	7.33297		6.50479	6.8582	1.05433
LINEJ1_DM	8.47484	7.81241	9.16073	8.00149		8.14362	8.58111	1.05372
DM297_I-int	20.1335	18.392	20.2367	20.2219		19.2628	20.2293	1.05018
QUASIMODO_I-int	60.7816	58.7635	67.5341	57.9085		59.7726	62.7213	1.04933
DIVER2_I-int	47.9361	51.9569	51.6093	53.208		49.9465	52.4087	1.0493
HOBO	25.7531	24.7261	27.1012	25.7643		25.2396	26.4328	1.04727
Gypsy8_I-int	35.134	35.6845	33.1125	40.4578		35.4093	36.7852	1.03886
PROTOP_B	61.5288	63.3745	64.7418	64.2763		62.4516	64.5091	1.03294
Gypsy12A_LTR	43.8832	47.0523	46.9079	46.8496		45.4678	46.8787	1.03103
BS	8.80343	7.67275	8.78335	8.1755		8.23809	8.47943	1.0293
BLASTOPIA_I-int	39.2489	33.4448	35.1634	39.5774		36.3469	37.3704	1.02816
TRANSPAC_LTR	8.00801	7.90662	8.16141	8.18174		7.95732	8.17157	1.02693
Invader3_I-int	61.5383	65.4755	62.9942	67.3545		63.5069	65.1744	1.02626
PROTOP_A	76.2667	72.7623	75.1152	77.3626		74.5145	76.2389	1.02314
Gypsy2-I_DM	127.493	122.214	142.35	113.018		124.853	127.684	1.02267
Gypsy6_LTR	825.217	798.212	837.244	820.419		811.714	828.831	1.02109
BURDOCK_I-int	19.6882	21.2506	21.9952	19.5477		20.4694	20.7714	1.01476
Gypsy12_LTR	2759.43	2686.8	2738.79	2787.09		2723.11	2762.94	1.01463
DOC6_DM	63.2247	55.5348	59.5541	60.5727		59.3798	60.0634	1.01151
Gypsy1-LTR_DM	28.9102	25.4005	28.6986	26.222		27.1554	27.4603	1.01123
M4DM	11.203	10.3305	10.9023	10.8563		10.7667	10.8793	1.01045
Gypsy4_I-int	13.6814	12.0986	12.6515	13.3481		12.89	12.9998	1.00852
Gypsy11_I-int	32.0407	35.6783	34.4985	33.677		33.8595	34.0878	1.00674
A-rich	3247.24	3280.96	3339.89	3232.17		3264.1	3286.03	1.00672
G2_DM	8.12386	8.9411	8.62341	8.46951		8.53248	8.54646	1.00164
Copia1-I_DM	135.681	151.932	142.992	144.871		143.807	143.932	1.00087
BS2	11.7297	13.4731	12.6705	12.4848		12.6014	12.5777	0.998114
HMSBEAGLE_I-int	42.0469	37.6354	39.4712	40.0272		39.8411	39.7492	0.997693
FW_DM	45.6795	53.177	50.584	47.8874		49.4282	49.2357	0.996106
TRANSPAC_I-int	74.7469	84.0899	78.8663	78.7231		79.4184	78.7947	0.992147
QUASIMODO_LTR	24.0606	22.7174	23.331	22.9853		23.389	23.1582	0.99013
I_DM	40.3028	42.9206	42.8053	39.5794		41.6117	41.1924	0.989923
Mariner2_DM	7.40725	7.09406	7.14265	7.18908		7.25065	7.16587	0.988306
DMTOM1_LTR	53.1427	59.2566	53.6509	57.3464		56.1997	55.4986	0.987526
GA-rich	3022.24	3020.22	2964.1	2959.97		3021.23	2962.04	0.980407
LSU-rRNA_Dme	2577.4	1920	2176.38	2232.32		2248.7	2204.35	0.980279
SSU-rRNA_Dme	2051.87	1409.2	1658.06	1734.29		1730.54	1696.17	0.980142
MDG1_I-int	122.198	137.066	124.365	129.705		129.632	127.035	0.979966
DOC2_DM	53.9984	54.5534	54.4801	51.6669		54.2759	53.0735	0.977846
Gypsy6A_LTR	11.6277	12.3076	12.2535	11.1332		11.9676	11.6933	0.97708
DMRT1B	14.6048	13.6271	12.7223	14.8488		14.1159	13.7856	0.976595
DOC3_DM	91.5501	92.7	86.013	93.6404		92.1251	89.8267	0.975052
Gypsy1-I_DM	17024.4	15270.1	16401.4	15046.3		16147.2	15723.8	0.973778
ROO_I-int	976.155	948.902	934.176	922.838		962.529	928.507	0.964654
NOMAD_I-int	9.25174	9.15967	9.0672	8.68923		9.2057	8.87821	0.964425
MAX_I-int	34.3037	37.8195	34.4499	34.9309		36.0616	34.6904	0.961976
DM297_LTR	6.00332	6.19827	5.67363	6.05566		6.10079	5.86464	0.961292
Gypsy6_I-int	70.3693	70.9009	70.2033	65.5734		70.6351	67.8883	0.961113
G-rich	171.586	169.496	163.625	164.129		170.541	163.877	0.960925
G5A_DM	38.6357	42.1588	39.9243	37.6596		40.3972	38.792	0.960263
Invader2_I-int	35.3076	34.6491	34.0616	33.0293		34.9784	33.5454	0.959034
FROGGER_I-int	69.3775	92.1123	76.6086	78.175		80.7449	77.3918	0.958473
S_DM	13.5273	13.256	12.6292	12.9824		13.3916	12.8058	0.956255
BATUMI_I-int	43.7325	43.0536	41.1715	41.7549		43.393	41.4632	0.955526
DM1731_I-int	158.124	138.474	150.71	132.447		148.299	141.579	0.954685
POGO	100.05	107.224	91.3466	106.38		103.637	98.8631	0.953935
STALKER4_I-int	39.2085	46.6549	39.3206	42.5636		42.9317	40.9421	0.953657
QUASIMODO2-LTR_DM	12.436	14.3278	11.4129	13.9808		13.3819	12.6968	0.948807
Chimpo_I-int	74.4183	65.8155	70.3401	62.4183		70.1169	66.3792	0.946693
TABOR_I-int	135.737	129.014	121.462	129.111		132.375	125.286	0.946447
Gypsy10_I-int	6.75093	6.03184	5.56309	6.53095		6.39138	6.04702	0.94612
DM176_I-int	9.02909	8.47815	8.22781	8.12875		8.75362	8.17828	0.934275
BEL_I-int	1016.92	921.672	963.393	845.74		969.297	904.566	0.933219
BEL_LTR	35.0742	34.4253	33.0493	31.7623		34.7497	32.4058	0.932549
Stalker2_LTR	29.9455	32.0875	26.6655	30.9271		31.0165	28.7963	0.928417
ROOA_LTR	10.8094	11.8131	10.2171	10.7525		11.3112	10.4848	0.926937
BLOOD_I-int	1816.91	1915.06	1692.59	1762.59		1865.98	1727.59	0.925836
NINJA_I-int	21.4108	15.7654	16.9067	17.4637		18.5881	17.1852	0.924525
Gypsy_LTR	39.1589	56.7644	40.2438	48.0136		47.9617	44.1287	0.920083
Gypsy2_I-int	8.70782	6.86258	6.50775	7.71424		7.7852	7.11099	0.913399
Gypsy12_I-int	48.4378	36.4034	40.6374	36.522		42.4206	38.5797	0.909457
BLOOD_LTR	34.1776	41.2888	32.3201	36.1402		37.7332	34.2301	0.907163
DIVER_I-int	239.797	249.524	219.117	224.767		244.66	221.942	0.907146
Gypsy_I-int	170.822	217.657	171.273	178.141		194.239	174.707	0.899441
IVK_DM	17.9148	19.8474	17.1335	15.7646		18.8811	16.449	0.87119
DMRT1A	6.23716	5.33644	6.02509	4.02568		5.7868	5.02539	0.868422
DM412	19.7769	23.2435	18.4284	18.769		21.5102	18.5987	0.864644
Baggins1	26.8207	29.2577	23.2193	25.0023		28.0392	24.1108	0.859897
ZAM_I-int	17.9583	21.1688	15.7288	15.0119		19.5635	15.3703	0.785663
