# Supplementary material for: Mod(mdg4) variants repress telomeric retrotransposon HeT-A by blocking subtelomeric enhancers
Source: Nucleic Acids Res. 2022 Nov 14;50(20):11580–99. doi: 10.1093/nar/gkac1034 (PMC9723646; doi:10.1093/nar/gkac1034)
Supplement: gkac1034_Supplemental_Files [file gkac1034_supplemental_files.zip › Supplemental_Table_4.xlsx]

## Sheet: Sheet1
Supplemental Table 4: RNA-FISH probes used in this study
Contact Code	PO Number	Shipping Barcode	Plate Designator	Org Row	Org Col	384 Well	Sequence	Sequence Name	Assay ID	Production Number	Scale	Purification	Wobble	Five Modification	Three Modification
38459	2P01593		Het-A_23Zn2	A	1		agagtctttggcaagcgaac	Het-A_23Zn2_1		SS707170-01	30 nmol	RPC	No		Quasar 670
38459	2P01593		Het-A_23Zn2	B	1		tcaaatgttcgcttttcgcg	Het-A_23Zn2_2		SS707170-02	30 nmol	RPC	No		Quasar 670
38459	2P01593		Het-A_23Zn2	C	1		tttatgattcttcgtctccg	Het-A_23Zn2_3		SS707170-03	30 nmol	RPC	No		Quasar 670
38459	2P01593		Het-A_23Zn2	D	1		atttgcgcgtggagtattat	Het-A_23Zn2_4		SS707170-04	30 nmol	RPC	No		Quasar 670
38459	2P01593		Het-A_23Zn2	E	1		ctgcttgtcaattttgcaca	Het-A_23Zn2_5		SS707170-05	30 nmol	RPC	No		Quasar 670
38459	2P01593		Het-A_23Zn2	F	1		tgtcggacatggacatgttg	Het-A_23Zn2_6		SS707170-06	30 nmol	RPC	No		Quasar 670
38459	2P01593		Het-A_23Zn2	G	1		gttctgggcttgaggaaatt	Het-A_23Zn2_7		SS707170-07	30 nmol	RPC	No		Quasar 670
38459	2P01593		Het-A_23Zn2	H	1		ctgagaattgtctgatccgt	Het-A_23Zn2_8		SS707170-08	30 nmol	RPC	No		Quasar 670
38459	2P01593		Het-A_23Zn2	A	2		atatgtgtgtgaggtggacg	Het-A_23Zn2_9		SS707170-09	30 nmol	RPC	No		Quasar 670
38459	2P01593		Het-A_23Zn2	B	2		gcgagagagaggggaaactt	Het-A_23Zn2_10		SS707170-10	30 nmol	RPC	No		Quasar 670
38459	2P01593		Het-A_23Zn2	C	2		gaagcgtttggtccaatttt	Het-A_23Zn2_11		SS707170-11	30 nmol	RPC	No		Quasar 670
38459	2P01593		Het-A_23Zn2	D	2		atcagtggatttgctagtgt	Het-A_23Zn2_12		SS707170-12	30 nmol	RPC	No		Quasar 670
38459	2P01593		Het-A_23Zn2	E	2		aagcgctctttttatgaggg	Het-A_23Zn2_13		SS707170-13	30 nmol	RPC	No		Quasar 670
38459	2P01593		Het-A_23Zn2	F	2		cagcgaccacttccgaaaaa	Het-A_23Zn2_14		SS707170-14	30 nmol	RPC	No		Quasar 670
38459	2P01593		Het-A_23Zn2	G	2		tgggcgtcttaaagttggag	Het-A_23Zn2_15		SS707170-15	30 nmol	RPC	No		Quasar 670
38459	2P01593		Het-A_23Zn2	H	2		gttggaagtcgcgcataatt	Het-A_23Zn2_16		SS707170-16	30 nmol	RPC	No		Quasar 670
38459	2P01593		Het-A_23Zn2	A	3		cgtaaacagattgagctgcc	Het-A_23Zn2_17		SS707170-17	30 nmol	RPC	No		Quasar 670
38459	2P01593		Het-A_23Zn2	B	3		ttctatagccctagtagtat	Het-A_23Zn2_18		SS707170-18	30 nmol	RPC	No		Quasar 670
38459	2P01593		Het-A_23Zn2	C	3		ttgggctggttggtgaataa	Het-A_23Zn2_19		SS707170-19	30 nmol	RPC	No		Quasar 670
38459	2P01593		Het-A_23Zn2	D	3		agtggtggagatgtctgatg	Het-A_23Zn2_20		SS707170-20	30 nmol	RPC	No		Quasar 670
38459	2P01593		Het-A_23Zn2	E	3		cttcaaacattcgcatgggg	Het-A_23Zn2_21		SS707170-21	30 nmol	RPC	No		Quasar 670
38459	2P01593		Het-A_23Zn2	F	3		agtattttgtcatgactgcc	Het-A_23Zn2_22		SS707170-22	30 nmol	RPC	No		Quasar 670
38459	2P01593		Het-A_23Zn2	G	3		ctcatgcaagagtttttggc	Het-A_23Zn2_23		SS707170-23	30 nmol	RPC	No		Quasar 670
38459	2P01593		Het-A_23Zn2	H	3		gcaacaggaagacaggtgtt	Het-A_23Zn2_24		SS707170-24	30 nmol	RPC	No		Quasar 670
38459	2P01593		Het-A_23Zn2	A	4		cctttgtacgcgctaatatg	Het-A_23Zn2_25		SS707170-25	30 nmol	RPC	No		Quasar 670
38459	2P01593		Het-A_23Zn2	B	4		tgttgcgtctttgattgttc	Het-A_23Zn2_26		SS707170-26	30 nmol	RPC	No		Quasar 670
38459	2P01593		Het-A_23Zn2	C	4		ttcggcaattgatttgctca	Het-A_23Zn2_27		SS707170-27	30 nmol	RPC	No		Quasar 670
38459	2P01593		Het-A_23Zn2	D	4		ggctttgcattatcctttaa	Het-A_23Zn2_28		SS707170-28	30 nmol	RPC	No		Quasar 670
38459	2P01593		Het-A_23Zn2	E	4		ttttgtgagttgggattgca	Het-A_23Zn2_29		SS707170-29	30 nmol	RPC	No		Quasar 670
38459	2P01593		Het-A_23Zn2	F	4		taaaagcagaccgacgtgcg	Het-A_23Zn2_30		SS707170-30	30 nmol	RPC	No		Quasar 670
38459	2P01593		Het-A_23Zn2	G	4		gtttaggtgagtgtgtgttt	Het-A_23Zn2_31		SS707170-31	30 nmol	RPC	No		Quasar 670
38459	2P01593		Het-A_23Zn2	H	4		gtttcttacagatcagctgg	Het-A_23Zn2_32		SS707170-32	30 nmol	RPC	No		Quasar 670
38459	2P01593		Het-A_23Zn2	A	5		acgttgtgcataagttgctg	Het-A_23Zn2_33		SS707170-33	30 nmol	RPC	No		Quasar 670
38459	2P01593		Het-A_23Zn2	B	5		tacaggagatcgtacggcaa	Het-A_23Zn2_34		SS707170-34	30 nmol	RPC	No		Quasar 670
38459	2P01593		Het-A_23Zn2	C	5		cgtatgcagcttttgtagta	Het-A_23Zn2_35		SS707170-35	30 nmol	RPC	No		Quasar 670
38459	2P01593		Het-A_23Zn2	D	5		attggcgattttgttttgct	Het-A_23Zn2_36		SS707170-36	30 nmol	RPC	No		Quasar 670
38459	2P01593		Het-A_23Zn2	E	5		tctttccttacaggttatcg	Het-A_23Zn2_37		SS707170-37	30 nmol	RPC	No		Quasar 670
38459	2P01593		Het-A_23Zn2	F	5		tggtttgctattttctgtcg	Het-A_23Zn2_38		SS707170-38	30 nmol	RPC	No		Quasar 670
38459	2P01593		Het-A_23Zn2	G	5		ggagacggcgttgcaaaatt	Het-A_23Zn2_39		SS707170-39	30 nmol	RPC	No		Quasar 670
38459	2P01593		Het-A_23Zn2	H	5		gttggcggaagttcattaga	Het-A_23Zn2_40		SS707170-40	30 nmol	RPC	No		Quasar 670
38459	2P01593		Het-A_23Zn2	A	6		gttgtccttttgtttgtttt	Het-A_23Zn2_41		SS707170-41	30 nmol	RPC	No		Quasar 670
38459	2P01593		Het-A_23Zn2	B	6		tgtttttcaggtacgtttgc	Het-A_23Zn2_42		SS707170-42	30 nmol	RPC	No		Quasar 670
38459	2P01593		Het-A_23Zn2	C	6		ttggctgggaggtaaattgg	Het-A_23Zn2_43		SS707170-43	30 nmol	RPC	No		Quasar 670
38459	2P01593		Het-A_23Zn2	D	6		cgttggggtcatggaaatga	Het-A_23Zn2_44		SS707170-44	30 nmol	RPC	No		Quasar 670
38459	2P01593		Het-A_23Zn2	E	6		tcggttgttcatcgagagat	Het-A_23Zn2_45		SS707170-45	30 nmol	RPC	No		Quasar 670
38459	2P01593		Het-A_23Zn2	F	6		acagaggagtcgtcatggaa	Het-A_23Zn2_46		SS707170-46	30 nmol	RPC	No		Quasar 670
38459	2P01593		Het-A_23Zn2	G	6		aagtagttgtgtacttgggc	Het-A_23Zn2_47		SS707170-47	30 nmol	RPC	No		Quasar 670
38459	2P01593		Het-A_23Zn2	H	6		taacattgcatggggtgagt	Het-A_23Zn2_48		SS707170-48	30 nmol	RPC	No		Quasar 670
38459	2P01593		Het-A_23Zn2				P48 Mix	Het-A_23Zn2		SS707170-01-48	30 nmol	RPC	No		Quasar 670
